# Supplementary material for: Functional Analysis of the Drosophila Embryonic Germ Cell Transcriptome by RNA Interference
Source: PLoS One. 2014 Jun 4;9(6):e98579. doi: 10.1371/journal.pone.0098579 (PMC4045815; doi:10.1371/journal.pone.0098579)
Supplement: Table S1 — Expression pattern and BKN ID of genes tested by dsRNA microinjection. (XLSX) [file pone.0098579.s002.xlsx]

## Sheet: Sheet1
Expression of genes tested by dsRNA microinjection
Gene symbol	Target gene ID	BKN ID	FlyFISH, pole plasm, pole bud localization, stg 1-3	FlyFISH, posterior localization, stg 1-3	FlyFISH, pole cell localization, stg 4-5	FlyFISH, pole cell enrichment stg 4-5	FlyFISH, posterior localization, stg 4-5	FlyFISH, pole cell localization, stg 6-7	FlyFISH, pole cell enrichment stg 6-7	FlyFISH, pole cell localization, stg 8-9	BDGP pole plasm localization, stg 1-3	BDGP pole plasm or pole cell localization, stg 4-6	BDGP pole cell localization, stg 7-8	BDGP pole cell or germ cell localization, stg 9-10	BDGP pole cell or germ cell localization, stg 11-12	BDGP pole cell or germ cell or gonad localization, stg 13-16	Transcript enriched in embrionic gonad (Sghigenobu et al., 2006)
ade2	FBgn0000052	BKN22223	-	-	-	-	-	-	-	-	-	-	-	+	+	-	-
aret	FBgn0000114	BKN34527	+	+	-	+	+	+	+	+	-	+	+	+	+	+	-
Argk	FBgn0000116	BKN27683	-	-	-	+	+	+	+	-	-	-	-	-	-	-	-
asp	FBgn0000140	BKN22309	-	-	-	+	+	-	-	-	-	-	-	-	-	-	-
aur	FBgn0000147	BKN20239	-	-	+	-	+	-	-	-	-	-	-	-	-	-	-
awd	FBgn0000150	BKN50116	-	-	-	-	-	-	-	-	-	-	+	+	+	+	-
bel	FBgn0000171	BKN28143	-	-	-	-	-	-	-	-	-	+	+	-	-	-	-
BicD	FBgn0000183	BKN20583	-	-	+	+	+	+	+	+	-	+	+	+	-	-	-
Bsg25D	FBgn0000228	BKN31895	+	+	-	+	+	+	+	+	+	-	+	+	+	+	-
Cam	FBgn0000253	BKN29037	-	-	-	-	-	-	-	-	-	-	-	-	-	+	+
cta	FBgn0000384	BKN41782	+	+	+	+	+	+	+	+	-	-	-	-	-	-	-
cup	FBgn0000392	BKN25243	-	-	-	-	-	-	-	-	-	+	+	+	+	+	-
CycA	FBgn0000404	BKN21599	-	-	-	-	+	-	-	-	-	-	-	-	-	-	-
CycB	FBgn0000405	BKN22459	+	+	-	+	+	+	+	-	-	-	-	-	-	-	-
dl	FBgn0000462	BKN27820	-	-	+	+	-	-	-	-	-	-	-	-	-	-	-
dm	FBgn0000472	BKN24829	+	+	-	+	+	-	-	-	+	-	-	-	-	-	-
dnc	FBgn0000479	BKN28541	+	+	-	+	+	+	+	+	-	-	-	-	-	-	-
dsx	FBgn0000504	BKN45061	-	-	-	-	-	-	-	-	-	-	-	-	-	+	-
exu	FBgn0000615	BKN33030	+	+	-	+	+	+	+	-	+	+	+	-	-	-	-
E(z)	FBgn0000629	BKN22825	-	-	-	-	-	-	-	-	-	-	-	-	-	+	-
Fs(2)Ket	FBgn0000986	BKN20810	-	-	-	-	-	-	-	-	-	-	-	-	-	-	+
Gapdh1	FBgn0001091	BKN28377	-	-	-	+	+	+	+	+	-	+	+	+	+	+	-
G-ialpha65A	FBgn0001104	BKN22271	-	-	-	-	-	-	-	-	-	-	-	-	-	+	-
Hex-A	FBgn0001186	BKN20927	-	-	+	+	+	-	-	-	-	-	-	-	-	-	-
Hsp26	FBgn0001225	BKN26347	-	-	+	-	+	+	-	+	-	+	+	+	-	+	+
Hsp27	FBgn0001226	BKN24517	-	-	-	-	-	-	-	-	-	+	+	+	+	+	+
Hsp83	FBgn0001233	BKN21307	-	-	-	-	-	-	-	-	-	-	-	-	-	-	+
Idh	FBgn0001248	BKN27379	-	-	-	-	-	-	-	-	-	+	+	+	+	-	-
janA	FBgn0001280	BKN29405	-	-	-	-	-	-	-	-	-	-	-	-	-	-	+
Khc	FBgn0001308	BKN22445	-	-	+	+	+	+	+	+	-	-	-	-	-	-	-
knrl	FBgn0001323	BKN30585	-	-	-	-	-	-	-	-	-	-	-	-	-	+	-
ifc	FBgn0001941	BKN20394	-	-	+	+	+	-	-	-	+	+	+	+	-	+	-
crp	FBgn0001994	BKN34286	-	-	-	-	-	-	-	-	-	-	-	-	-	+	-
dco	FBgn0002413	BKN41636	-	-	-	-	-	-	-	-	-	-	-	-	-	+	-
Bj1	FBgn0002638	BKN20724	-	-	-	-	-	-	-	-	-	-	-	-	-	+	-
mei-S332	FBgn0002715	BKN27238	-	-	-	-	-	-	-	-	+	-	-	-	-	-	-
Men	FBgn0002719	BKN27809	-	-	-	+	+	+	+	+	-	+	-	-	-	-	-
mor	FBgn0002783	BKN22069	-	-	-	-	-	-	-	-	-	-	-	-	-	+	-
Mov34	FBgn0002787	BKN21370	-	-	-	-	-	-	-	-	+	+	+	-	-	+	-
neur	FBgn0002932	BKN27306	-	-	-	-	-	-	-	-	-	-	-	-	+	+	-
nos	FBgn0038683&FBgn0002962	BKN20023	+	+	+	+	+	+	+	+	-	-	-	-	-	-	-
osk	FBgn0003015	BKN25074	-	-	+	+	+	+	+	+	+	+	-	+	-	-	-
ovo	FBgn0003028	BKN41205	-	-	-	-	-	-	-	-	-	-	-	-	-	+	+
pAbp	FBgn0003031	BKN20632	+	+	-	+	+	+	+	+	-	-	-	-	-	-	-
pbl	FBgn0003041	BKN22310	+	+	+	+	+	+	+	+	-	-	-	-	-	-	-
Pcl	FBgn0003044	BKN45657	-	-	-	-	-	-	-	-	-	-	-	-	-	+	-
Pros35	FBgn0003151	BKN27987	-	-	-	-	-	-	-	-	-	-	-	-	-	+	-
pum	FBgn0003165	BKN34558	+	+	-	+	+	+	+	+	-	-	-	-	-	-	-
put	FBgn0003169	BKN22742	-	-	-	-	+	-	-	-	-	-	-	-	-	-	-
PyK	FBgn0003178	BKN45731	-	-	-	-	-	-	-	-	-	+	+	+	+	+	-
qua	FBgn0003187	BKN23957	-	-	-	+	+	+	+	+	-	+	+	+	-	-	-
raw	FBgn0003209	BKN45580	-	-	-	+	+	-	-	-	-	-	-	-	-	-	-
ref(2)P	FBgn0003231	BKN24474	-	-	-	+	-	+	+	+	-	-	-	+	+	-	-
sax	FBgn0003317	BKN27566	-	-	-	-	-	-	-	-	-	-	-	-	-	+	-
RanGap	FBgn0003346	BKN22926	-	-	-	-	-	-	-	-	-	-	-	-	-	+	-
shg	FBgn0003391	BKN23526	-	-	-	-	-	-	-	-	-	-	-	-	-	+	-
shu	FBgn0003401	BKN45315	-	-	-	-	-	-	-	-	+	+	+	+	+	+	-
sl	FBgn0003416	BKN21616	+	+	-	+	+	+	+	-	-	-	-	-	-	-	-
slgA	FBgn0003423	BKN29194	+	+	+	+	+	+	+	+	-	-	-	-	-	-	-
stwl	FBgn0003459	BKN45199	-	-	-	-	-	-	-	-	-	-	-	-	-	+	-
Sod	FBgn0003462	BKN22507	-	-	-	-	-	-	-	-	-	-	+	+	+	-	-
spir	FBgn0003475	BKN29380	+	+	-	+	+	-	-	-	+	+	-	-	-	-	-
Sry-alpha	FBgn0003510	BKN23746	-	-	-	-	-	-	-	-	-	-	+	+	-	-	-
Su(dx)	FBgn0003557	BKN22894	-	-	-	+	+	+	+	+	-	-	-	-	-	-	-
Su(var)3-9	FBgn0003600	BKN28870	-	-	+	+	+	-	-	-	-	-	-	-	-	-	-
Su(var)205	FBgn0003607	BKN30828	-	-	-	-	-	-	-	-	-	-	-	-	-	+	-
Su(var)2-10	FBgn0003612	BKN28790	-	-	-	+	+	-	-	-	-	-	-	-	-	-	-
Tm1	FBgn0003721	BKN41624	+	+	-	+	+	-	-	-	-	-	-	-	-	-	-
tor	FBgn0003733	BKN50419	-	-	-	-	-	-	-	-	-	-	+	+	-	-	-
Treh	FBgn0003748	BKN20877	-	-	-	-	-	-	-	-	-	-	-	-	-	+	-
ttk	FBgn0003870	BKN30420	+	+	-	+	+	-	-	-	-	-	-	-	-	-	-
tub	FBgn0003882	BKN30710	+	+	+	+	+	-	-	-	+	+	+	+	+	-	-
vas	FBgn0003970	BKN21025	-	-	-	-	-	-	-	-	-	-	-	+	+	+	+
Pros28.1	FBgn0004066	BKN28682	-	-	-	-	-	-	-	-	-	-	+	+	+	+	-
scra	FBgn0004243	BKN45585	-	-	-	-	+	-	-	-	-	-	-	-	-	-	+
porin	FBgn0004363	BKN27645	-	-	-	-	+	-	-	-	-	-	-	-	-	-	-
Klp61F	FBgn0004378	BKN45948	-	-	-	-	-	-	-	-	-	-	-	-	-	+	-
Klp67A	FBgn0004379	BKN20881	-	-	-	-	-	-	-	-	-	-	-	-	-	+	-
Gap1	FBgn0004390	BKN20460	+	+	+	+	+	+	+	+	-	-	-	-	-	-	-
gwl	FBgn0004461	BKN50051	+	+	+	+	+	-	-	-	-	+	+	-	-	-	-
Su(P)	FBgn0004465	BKN20019	-	-	-	-	-	-	-	-	-	-	-	-	-	+	-
bgcn	FBgn0004581	BKN45005	-	-	-	-	-	-	-	-	-	-	-	-	-	+	-
Rrp1	FBgn0004584	BKN60150	-	-	-	-	-	-	-	-	-	-	-	-	-	+	-
Gdi	FBgn0004868	BKN23084	-	-	-	+	+	+	+	+	-	-	-	-	-	-	-
piwi	FBgn0004872	BKN24486	-	-	-	-	-	-	-	-	+	+	-	+	+	-	-
orb	FBgn0004882	BKN22664	+	+	-	+	+	+	+	-	-	-	-	-	-	-	-
Prat	FBgn0004901	BKN45006	-	-	-	-	-	-	-	-	-	-	-	-	-	+	-
Gnf1	FBgn0004913	BKN22954	-	-	-	-	-	-	-	-	-	-	-	-	-	+	-
M(2)21AB	FBgn0005278	BKN27709	-	-	-	-	-	-	-	-	-	-	-	-	-	+	-
yemalpha	FBgn0005596	BKN45605	-	-	-	-	-	-	-	-	+	+	+	+	-	-	-
lola	FBgn0005630	BKN30256	+	+	+	+	+	-	-	-	-	-	-	-	-	-	-
Rox8	FBgn0005649	BKN28120	-	-	-	-	-	-	-	-	-	-	-	-	+	-	-
mus209	FBgn0005655	BKN28382	-	-	-	-	-	-	-	-	-	-	-	-	-	+	-
gcl	FBgn0005695	BKN20280	+	+	-	+	+	+	+	+	+	+	+	+	+	+	-
PpD3	FBgn0005777	BKN60176	-	-	-	-	-	-	-	-	+	+	+	+	-	-	-
RpA-70	FBgn0010173	BKN21118	-	-	-	-	-	-	-	-	-	-	-	-	-	+	-
GstS1	FBgn0010226	BKN27859	-	-	-	-	-	-	-	-	-	-	-	-	-	+	-
Klc	FBgn0010235	BKN21699	-	-	+	+	+	+	-	+	-	-	-	-	-	-	-
RpS13	FBgn0010265	BKN29083	-	-	-	-	-	-	-	-	-	-	-	-	-	-	+
TH1	FBgn0010416	BKN23007	-	-	-	-	-	-	-	-	+	-	-	-	-	-	-
dock	FBgn0010583	BKN22581	+	+	-	+	+	-	-	-	-	-	-	-	-	-	-
lwr	FBgn0010602	BKN27780	-	-	-	-	-	-	-	-	-	-	-	-	-	-	+
Cct5	FBgn0010621	BKN28095	-	-	-	-	-	-	-	-	+	-	+	+	+	+	-
l(3)07882	FBgn0010926	BKN21401	-	-	-	-	-	-	-	-	-	-	-	-	-	+	-
cue	FBgn0035226&FBgn0011204	BKN31670	+	+	-	-	+	+	-	-	-	-	-	-	-	-	-
Sema-2a	FBgn0011260	BKN25993	-	-	+	-	+	+	+	-	-	-	-	-	-	-	-
Uch-L3	FBgn0011327	BKN20020	-	-	-	-	-	-	-	-	-	-	+	+	-	+	-
grp	FBgn0011598	BKN28548	-	-	-	+	+	+	+	-	-	-	-	-	-	-	+
Iswi	FBgn0011604	BKN20457	-	-	-	-	-	-	-	-	-	-	-	-	-	+	-
La	FBgn0011638	BKN27497	-	-	-	-	-	-	-	-	-	-	-	-	-	+	-
Moe	FBgn0011661	BKN28480	-	-	-	-	-	-	-	-	-	+	+	-	-	+	-
pav	FBgn0011692	BKN20803	-	-	-	-	-	-	-	-	-	-	-	-	-	+	-
twin	FBgn0011725	BKN60323	-	-	+	+	+	+	+	-	-	+	+	-	-	-	-
wee	FBgn0011737	BKN50339	-	-	-	-	-	-	-	-	+	+	+	-	-	-	-
Ank	FBgn0011747	BKN20102	+	+	-	+	+	+	+	-	-	-	-	-	-	-	-
dhd	FBgn0011761	BKN26665	-	-	-	-	-	-	-	-	-	+	+	-	-	-	-
Pp2B-14D	FBgn0011826	BKN27714	-	-	-	+	+	+	+	-	-	-	-	-	-	-	-
FK506-bp1	FBgn0013269	BKN30569	-	-	-	-	-	-	-	-	-	-	-	-	-	+	-
TfIIA-S	FBgn0013347	BKN22804	-	-	-	-	-	-	-	-	-	-	-	-	-	+	+
l(3)82Fd	FBgn0013576	BKN40340	-	-	-	-	-	-	-	-	-	-	-	+	-	-	-
sced	FBgn0013732	BKN45465	-	-	-	+	+	+	+	+	-	+	+	+	+	+	-
shot	FBgn0013733	BKN21543	-	-	-	-	+	-	-	-	-	-	-	-	-	-	-
PR2	FBgn0013955	BKN24274	-	-	-	+	+	-	-	-	-	-	-	-	-	-	-
Rel	FBgn0014018&FBgn0010222	BKN29851	-	-	-	-	-	-	-	-	-	+	-	+	+	+	-
Rnp4F	FBgn0014024	BKN22527	-	-	-	-	-	-	-	-	-	-	-	-	-	+	-
Ahcy13	FBgn0014455	BKN29393	-	-	-	+	+	+	+	-	-	-	-	-	-	-	-
Pglym78	FBgn0014869	BKN46643	-	-	-	-	-	-	-	-	+	+	+	+	+	+	-
CG3488	FBgn0014906	BKN46211	-	-	+	+	+	-	-	-	-	-	-	-	-	-	-
Cctgamma	FBgn0015019	BKN28238	-	-	-	-	-	-	-	-	-	+	+	+	+	+	-
eIF-4E	FBgn0015218	BKN28104	-	-	-	+	+	+	+	-	-	-	-	-	-	-	-
Ssb-c31a	FBgn0015299	BKN33106	-	-	-	-	-	-	-	-	-	-	-	-	-	-	+
jumu	FBgn0015396	BKN20412	-	-	-	-	-	-	-	-	-	-	-	-	-	+	-
lin19	FBgn0015509	BKN20923	-	-	-	-	-	-	-	+	-	-	-	-	-	-	-
mbc	FBgn0015513	BKN28072	-	-	-	-	-	-	-	-	+	-	-	-	-	-	-
olf186-M	FBgn0041585&FBgn0015522	BKN40175	-	-	-	-	-	-	-	-	-	+	-	-	-	+	-
pen	FBgn0015527	BKN45201	-	-	-	-	-	-	-	-	-	-	-	-	-	+	-
Cyp6a17	FBgn0015714	BKN33161	-	-	-	-	-	-	-	-	-	-	-	-	-	+	-
Lis-1	FBgn0015754	BKN28813	-	-	-	-	-	-	-	-	-	+	+	-	-	-	-
nrv1	FBgn0015776	BKN20502	+	+	+	+	+	-	-	-	-	-	-	-	-	-	-
Rbf	FBgn0015799	BKN22455	-	-	+	+	+	+	+	+	-	+	-	-	-	-	-
Rpd3	FBgn0015805	BKN21664	-	-	-	-	-	-	-	-	-	-	-	-	-	+	-
crq	FBgn0015924	BKN23364	-	-	-	-	-	-	-	-	-	+	+	+	-	-	-
dpa	FBgn0015929	BKN20180	-	-	-	-	-	-	-	-	-	-	-	-	-	+	-
hrg	FBgn0015949	BKN21775	-	-	-	-	-	-	-	-	-	-	-	-	-	+	-
mael	FBgn0016034	BKN26194	-	-	-	+	+	-	+	-	-	-	+	+	+	+	-
pgc	FBgn0016053	BKN46300	-	-	-	-	-	-	-	-	-	+	-	+	+	+	-
phr6-4	FBgn0016054	BKN27807	-	-	-	-	-	-	-	-	-	-	-	+	-	+	-
Ipp	FBgn0016672	BKN60511	-	-	+	+	+	-	-	-	-	-	-	-	-	-	-
ProsMA5	FBgn0016697	BKN28214	-	-	-	-	-	-	-	-	-	+	+	+	+	+	-
smi21F	FBgn0016926	BKN29843	+	+	+	+	+	+	+	+	+	-	+	+	+	-	-
smi35A	FBgn0016930	BKN50310	+	+	-	+	+	-	-	-	-	-	-	-	-	-	-
smid	FBgn0016983	BKN25262	-	-	-	-	-	-	-	-	-	-	-	-	+	+	-
Ric	FBgn0017549	BKN27666	+	-	-	-	-	-	-	-	+	-	-	-	-	-	-
Mcm5	FBgn0017577	BKN21634	-	-	+	+	+	-	-	-	-	-	-	-	-	+	-
lok	FBgn0019686	BKN50122	-	-	-	+	+	+	+	+	+	+	+	+	-	+	-
Pros45	FBgn0020369	BKN28783	-	-	-	+	+	+	+	-	-	-	-	-	-	-	-
ade5	FBgn0020513	BKN22164	-	-	-	-	+	-	-	-	-	-	-	-	-	-	-
Pi3K21B	FBgn0020622	BKN50689	+	+	-	+	+	-	-	-	+	+	+	+	+	+	-
Reph	FBgn0021800	BKN29935	-	-	-	+	+	-	-	+	+	+	+	-	-	-	-
milt	FBgn0022201	BKN22435	+	+	-	-	-	-	-	-	-	-	-	-	-	-	-
dnk	FBgn0022338	BKN20472	-	-	-	-	-	-	-	-	-	+	+	-	-	-	-
Cht2	FBgn0022702	BKN31252	-	-	-	-	-	-	-	-	-	-	-	-	-	+	-
Uba1	FBgn0023143	BKN21136	-	-	-	-	-	-	-	-	-	-	-	-	-	+	+
eIF4G	FBgn0023213	BKN21273	+	+	+	+	+	+	+	+	-	-	-	-	-	-	-
Mnt	FBgn0023215	BKN28462	-	-	-	+	+	+	+	-	-	-	-	-	-	-	-
ebi	FBgn0023444	BKN21536	-	-	-	-	-	-	-	-	-	+	-	+	+	-	-
CG14814	FBgn0023515	BKN22212	-	-	-	+	+	+	+	+	-	+	+	+	+	-	-
CG2865	FBgn0023526	BKN32388	+	+	-	+	+	-	-	-	+	-	-	-	-	-	-
zpg	FBgn0035707&FBgn0024177	BKN25026	-	-	-	-	-	-	-	-	+	+	-	+	+	+	+
ird5	FBgn0024222	BKN22050	-	-	-	+	+	+	+	-	-	-	-	-	-	-	-
trio	FBgn0024277	BKN28958	-	-	+	-	-	-	-	-	-	-	-	-	-	-	-
Mcm3	FBgn0024332	BKN45468	-	-	+	+	+	-	-	-	-	-	-	-	-	-	-
Dph5	FBgn0024558	BKN27945	-	-	-	-	-	-	-	-	-	-	+	+	+	+	-
TER94	FBgn0024923	BKN27706	-	-	-	-	-	-	-	-	-	-	-	-	-	+	-
CG11448	FBgn0024985	BKN27975	-	-	-	+	+	-	-	-	-	-	-	-	-	-	-
CG3056	FBgn0024987	BKN45632	-	-	-	+	+	-	-	-	-	-	-	-	-	-	-
CG2694	FBgn0024991	BKN25705	-	-	-	-	-	-	-	-	-	+	+	+	+	-	-
eIF2B-beta	FBgn0024996	BKN21094	+	+	-	+	+	-	-	-	-	-	-	-	-	-	-
Thiolase	FBgn0025352	BKN29341	-	-	-	-	-	-	-	-	-	+	+	+	-	-	-
SuUR	FBgn0025355	BKN26804	+	+	-	+	+	+	+	-	+	-	-	-	-	-	-
CG4281	FBgn0025626	BKN26149	-	-	-	-	-	-	-	-	-	-	-	-	-	+	-
CG17829	FBgn0025635	BKN28532	-	-	-	-	-	-	-	-	-	-	-	-	-	+	-
alphaCop	FBgn0025725	BKN21808	-	-	-	-	+	-	-	-	-	-	-	-	-	-	-
Smox	FBgn0025800	BKN46377	-	-	-	+	+	-	-	-	-	-	-	-	-	-	-
Mcm6	FBgn0025815	BKN21289	-	-	-	-	-	-	-	-	-	-	-	-	-	-	+
RhoGAP1A	FBgn0025836	BKN40298	-	-	-	-	-	-	-	-	+	+	+	-	-	-	-
CG4857	FBgn0026083	BKN23891	-	-	-	-	+	+	+	-	-	-	-	-	-	-	-
cib	FBgn0026084	BKN41375	-	-	+	+	+	+	+	+	-	+	+	+	+	+	-
BCL7-like	FBgn0026149	BKN46585	-	-	-	-	-	-	-	-	-	-	-	-	-	+	-
smt3	FBgn0026170	BKN21837	-	-	-	-	-	-	-	-	-	-	-	-	-	-	+
nop5	FBgn0028554&FBgn0026196	BKN20347	-	-	-	-	-	-	-	-	-	-	-	-	-	+	-
mei-P26	FBgn0026206	BKN26754	-	-	-	-	-	-	-	-	+	+	+	-	-	-	-
msk	FBgn0026252	BKN27338	-	-	-	-	-	-	-	-	-	+	+	+	-	-	-
bip2	FBgn0026262	BKN23027	+	+	-	+	+	+	+	+	-	-	-	-	-	-	-
SRPK	FBgn0026370	BKN46086	-	-	+	+	+	+	+	-	-	-	-	-	-	-	-
Idgf4	FBgn0026415	BKN32601	-	-	-	-	-	-	-	-	-	-	+	+	-	-	-
Drp1	FBgn0026479	BKN20979	-	-	+	+	+	-	-	-	-	-	-	-	-	-	-
hang	FBgn0026575	BKN26334	+	+	+	+	+	+	+	-	+	+	-	-	-	-	-
Thd1	FBgn0026869	BKN21764	-	-	-	-	-	-	-	-	-	-	-	-	-	-	+
CSN3	FBgn0027055	BKN28947	-	-	-	-	-	-	-	-	-	-	-	-	-	-	+
Aats-lys	FBgn0027084	BKN21903	-	-	-	-	-	-	-	-	-	-	+	+	-	+	-
Tcp-1zeta	FBgn0027329	BKN28596	-	-	-	-	-	-	-	-	+	+	+	+	-	-	-
CG7115	FBgn0027515	BKN60033	-	-	-	-	-	-	-	-	+	+	+	+	+	-	-
CAH2	FBgn0027843	BKN25682	+	+	-	+	+	-	-	-	-	-	-	-	-	-	-
Gen	FBgn0027914	BKN21556	-	-	-	-	-	-	-	-	-	-	-	-	-	+	-
l(1)G0431	FBgn0028274	BKN20476	-	-	-	-	-	-	-	-	-	-	-	-	-	+	-
fal	FBgn0028380	BKN46492	-	-	-	+	+	+	+	+	-	-	-	-	-	+	-
cyp33	FBgn0028382	BKN27578	-	-	-	-	-	-	-	-	-	-	-	-	-	+	-
Nxt1	FBgn0028411	BKN27745	-	-	-	-	-	-	-	-	-	-	-	-	-	+	-
Rpn9	FBgn0028691	BKN22320	-	-	+	+	+	+	+	-	-	-	-	-	-	+	-
l(1)G0269	FBgn0029067	BKN60128	-	-	-	-	-	-	-	-	-	-	-	-	-	-	+
Uba2	FBgn0029113	BKN22286	-	-	-	-	-	-	-	-	-	-	-	-	-	+	+
NHP2	FBgn0029148	BKN29053	-	-	-	-	-	-	-	-	-	-	-	-	-	+	-
Mkrn1	FBgn0029152	BKN24610	+	+	-	+	+	-	-	-	-	-	-	-	-	-	-
Mdh	FBgn0029155	BKN28026	-	-	-	-	-	-	-	-	-	-	-	-	-	+	-
fu2	FBgn0029173	BKN30752	-	-	-	-	-	-	-	-	-	+	+	+	-	+	-
FKBP59	FBgn0029174	BKN22631	-	-	-	-	-	-	-	-	-	-	-	-	-	+	-
Aos1	FBgn0029512	BKN21990	-	-	-	-	-	-	-	-	-	-	-	-	-	+	+
CG3176	FBgn0029524	BKN40670	-	-	-	-	-	-	-	-	-	-	-	-	-	+	-
CG2941	FBgn0029686	BKN33080	-	-	-	-	-	-	-	-	+	+	+	+	+	+	-
Vap-33-1	FBgn0029687	BKN28759	-	-	-	-	+	-	-	-	-	-	-	-	-	-	-
CG15930	FBgn0029754	BKN26989	-	-	-	-	-	-	-	-	-	-	-	-	-	-	+
yu	FBgn0029764	BKN21261	+	+	-	-	-	-	-	-	-	-	-	-	-	-	-
CG3198	FBgn0029887	BKN28785	-	-	-	-	-	-	-	-	-	+	-	-	-	-	-
CG14438	FBgn0029899	BKN23871	-	-	-	-	+	-	-	-	-	-	-	-	-	-	-
CG1677	FBgn0029941	BKN23607	+	+	-	+	+	+	+	-	-	-	-	-	-	-	-
Dok	FBgn0029944	BKN20522	+	-	-	-	-	-	-	-	-	-	-	-	-	-	-
CG1444	FBgn0029975	BKN21073	-	-	-	-	-	-	-	-	-	-	-	+	-	-	-
CG10778	FBgn0029980	BKN22781	-	-	-	+	+	-	-	-	-	-	-	-	-	-	-
CG42388	FBgn0030076	BKN27795	+	+	+	+	+	+	+	-	+	+	+	-	-	-	-
Imp	FBgn0030235	BKN22717	+	+	-	+	+	+	+	-	-	+	-	-	-	-	-
feo	FBgn0030241	BKN28553	-	-	-	-	-	-	-	-	-	+	-	-	-	-	-
Klp10A	FBgn0030268	BKN27588	-	-	-	-	+	-	-	-	-	-	-	-	-	-	-
CG1572	FBgn0030309	BKN32770	-	-	-	-	-	-	-	-	-	-	-	-	-	+	-
CG15737	FBgn0030353	BKN21499	-	-	-	-	-	-	-	-	+	+	-	+	-	-	-
CG10990	FBgn0030520	BKN20585	-	-	-	-	-	-	-	-	-	-	-	-	-	-	+
CG5541	FBgn0030603	BKN34648	-	-	-	-	-	-	-	-	-	-	-	-	-	+	-
Lsd-2	FBgn0030608	BKN31306	-	-	-	-	-	-	-	-	-	+	+	+	-	+	-
eIF5	FBgn0030719	BKN45562	+	+	+	+	+	+	+	+	-	-	+	+	+	-	-
Sep4	FBgn0030772	BKN20131	-	-	-	-	-	-	-	-	+	-	-	-	-	-	-
CG13005	FBgn0030794	BKN25386	-	-	-	-	-	-	-	-	-	-	-	-	-	+	-
CG13004	FBgn0030797	BKN24767	-	-	-	-	-	-	-	-	+	-	-	-	-	-	-
CG4949	FBgn0030813	BKN40917	-	-	-	-	-	-	-	-	-	+	+	+	-	-	-
CG8915	FBgn0030833	BKN23564	-	-	-	-	-	-	-	-	-	+	+	+	+	+	-
CG8142	FBgn0030871	BKN20043	-	-	-	-	-	-	-	-	-	-	-	-	-	+	-
Him	FBgn0030900	BKN31297	-	-	-	-	-	-	-	-	-	-	-	-	-	+	-
CG7053	FBgn0030960&FBgn0004462	BKN21277	-	-	-	-	-	-	-	-	-	-	-	-	-	+	-
CG14193	FBgn0030994	BKN25555	-	-	-	-	-	-	-	-	-	-	-	-	-	+	-
CG8034	FBgn0031011	BKN45610	-	-	-	-	-	-	-	-	-	-	-	-	-	+	-
Tao-1	FBgn0031030	BKN50363	+	+	-	+	+	+	+	+	+	+	+	+	+	+	-
CG14222	FBgn0031043	BKN22712	-	-	-	-	-	-	-	-	+	-	+	-	-	+	-
Phf7	FBgn0031091	BKN22642	-	-	-	-	-	-	-	-	-	-	-	-	-	+	-
CG1812	FBgn0031119	BKN31764	-	-	-	-	-	-	-	-	+	-	-	-	-	-	-
bves	FBgn0031150	BKN29205	-	-	-	+	+	-	-	-	-	-	-	-	-	-	-
CG12576	FBgn0031190	BKN26430	-	-	-	-	-	-	-	-	+	-	+	-	-	+	+
galectin	FBgn0031213	BKN22274	-	-	-	-	-	-	-	-	-	+	+	-	-	-	-
CG3662	FBgn0031285	BKN29971	-	-	+	+	+	+	+	-	-	-	-	-	-	-	-
CG4415	FBgn0031296&FBgn0031294	BKN23406	-	-	-	-	-	-	-	-	-	-	-	-	+	+	+
CG14346	FBgn0031337	BKN30875	-	-	-	-	-	-	-	-	-	-	-	-	-	-	+
CG4238	FBgn0031384	BKN21209	-	-	+	+	+	+	+	+	-	-	-	-	-	-	-
CG2774	FBgn0031534	BKN22022	-	-	-	-	-	-	-	-	+	-	+	-	-	-	-
Elp3	FBgn0031604	BKN22721	-	-	-	-	-	-	-	-	-	-	-	-	-	+	-
CG3008	FBgn0031643	BKN50172	-	-	-	-	-	-	-	-	-	-	+	+	+	-	-
CG31917	FBgn0259719&FBgn0031668	BKN21923	-	-	-	-	-	-	-	-	-	-	-	-	-	+	-
Bub1	FBgn0031696	BKN51111	-	-	-	+	+	-	-	-	-	-	-	-	-	-	-
CG9135	FBgn0031769	BKN21119	-	-	-	+	+	-	-	-	-	-	-	-	-	-	-
CG9526	FBgn0031815	BKN21234	-	-	-	-	-	-	-	-	-	-	+	-	-	+	-
DLP	FBgn0031820	BKN45102	-	-	-	+	+	-	-	-	-	-	-	-	-	-	-
CG11329	FBgn0031848	BKN21150	-	-	-	-	-	-	-	-	-	-	-	-	-	-	+
CG3430	FBgn0031875	BKN20513	-	-	-	-	-	-	-	-	-	-	-	-	-	+	-
CG4502	FBgn0031896	BKN40894	-	-	-	-	-	-	-	-	-	-	+	-	-	+	-
CG5149	FBgn0031904	BKN28418	-	-	-	-	-	-	-	-	-	-	-	-	-	+	-
CG8668	FBgn0031988	BKN46354	-	-	-	+	+	+	+	-	-	+	+	-	-	-	-
CG9573	FBgn0032089&FBgn0032088	BKN40365	-	-	-	-	-	-	-	-	-	-	-	-	-	+	-
CG3838	FBgn0032130	BKN32405	-	-	-	-	-	-	-	-	-	-	-	-	-	+	-
CG4968	FBgn0032214	BKN22125	-	-	-	-	-	-	-	-	-	-	+	-	-	+	-
GATAd	FBgn0032223	BKN26148	-	-	-	+	+	-	-	-	-	-	-	-	-	-	-
CG6509	FBgn0032363	BKN25046	+	+	+	+	+	-	-	-	-	-	-	-	-	-	-
Tom70	FBgn0032397	BKN27705	-	-	-	-	-	-	-	-	-	-	+	+	+	-	-
CG14945	FBgn0032402	BKN45868	-	-	-	-	-	-	-	-	-	-	-	-	-	+	-
Oatp33Eb	FBgn0032435	BKN25264	-	-	-	-	-	-	-	-	-	-	-	-	-	+	-
CG6860	FBgn0032633	BKN22116	-	-	-	-	-	-	-	-	-	-	-	-	-	+	-
CG6412	FBgn0032646	BKN22846	-	-	-	+	+	-	-	-	-	-	-	-	-	-	-
CG10341	FBgn0032701	BKN21938	-	-	-	-	-	-	-	-	-	-	-	-	-	+	-
CG10462	FBgn0032815	BKN24907	-	-	-	+	+	+	+	+	-	-	-	+	-	-	-
CdGAPr	FBgn0032821	BKN20505	-	-	+	-	+	-	-	-	-	-	-	-	-	-	-
Arc-p34	FBgn0032859	BKN28258	+	+	-	+	+	+	+	-	-	-	-	-	-	-	-
CG2493	FBgn0032864	BKN28362	-	-	-	-	-	-	-	-	-	-	-	-	-	+	-
CG1962	FBgn0032876	BKN40415	-	-	-	+	+	+	+	+	-	-	-	-	-	-	-
CG9336	FBgn0032897	BKN32759	-	-	-	-	-	-	-	-	-	-	-	-	-	+	-
CG9339	FBgn0032901	BKN27614	-	-	+	+	+	-	-	-	-	-	-	-	-	-	-
CG9253	FBgn0032919	BKN20601	-	-	-	-	-	-	-	-	-	-	-	-	-	+	-
Tif-IA	FBgn0032988	BKN22707	-	-	-	-	-	-	-	-	+	+	+	+	+	+	-
l(2)NC136	FBgn0033029	BKN22210	-	-	+	+	+	-	-	-	-	-	-	-	-	-	-
CG11107	FBgn0033160	BKN22152	-	-	-	-	-	-	-	-	-	-	-	-	-	+	-
CG11123	FBgn0033169	BKN24049	-	-	-	-	-	-	-	-	-	-	-	-	-	+	-
CG11125	FBgn0050502&FBgn0033174	BKN45945	-	-	-	-	-	-	-	-	-	-	-	-	-	+	-
CG1942	FBgn0033215	BKN29140	-	-	-	-	-	-	-	-	-	-	-	-	-	+	-
CG13741	FBgn0033374	BKN24210	-	-	+	+	+	+	+	-	-	+	-	-	-	+	-
CG18446	FBgn0033458&FBgn0011241	BKN30232	+	+	+	+	+	+	+	-	+	-	-	-	-	+	-
CG11883	FBgn0033538	BKN60056	-	-	-	-	-	-	-	-	-	-	-	-	-	+	-
nclb	FBgn0033562	BKN26312	-	-	-	-	-	-	-	-	-	-	-	-	-	+	-
Rpb5	FBgn0033571	BKN20359	-	-	-	-	-	-	-	-	-	-	-	-	-	+	-
CG12391	FBgn0033581	BKN24107	-	-	-	+	+	-	-	-	-	-	-	-	-	-	-
CG13204	FBgn0033627	BKN30139	-	-	-	-	-	-	-	-	-	-	-	+	-	-	-
CG13185	FBgn0033661	BKN20992	+	+	-	+	+	-	-	-	-	-	-	-	-	-	-
CG8778	FBgn0033761	BKN22906	-	-	-	+	+	+	+	+	-	-	-	-	-	-	-
CG8632	FBgn0033762	BKN21190	-	-	-	-	-	-	-	-	-	+	+	+	+	+	-
CG17724	FBgn0033802	BKN30591	-	-	+	+	+	-	-	-	-	-	-	-	-	-	-
mars	FBgn0033845	BKN45050	-	-	-	-	-	-	-	-	-	-	-	-	-	+	-
CG6543	FBgn0033879	BKN27977	-	-	-	-	-	-	-	-	-	+	+	+	-	-	-
CG13344	FBgn0033884	BKN40462	+	+	-	+	+	+	+	-	-	-	-	-	-	-	-
Mlf	FBgn0034051	BKN28101	-	-	-	-	-	-	-	-	-	-	-	-	-	+	-
casp	FBgn0034068	BKN28088	-	-	+	+	+	-	-	-	-	-	-	-	-	-	-
Nup62	FBgn0034118	BKN28318	-	-	-	-	-	-	-	-	-	-	-	-	-	+	-
CG6805	FBgn0034179	BKN25041	-	-	-	-	-	-	-	-	+	-	-	-	-	-	-
CG6967	FBgn0034187	BKN25144	-	-	-	+	+	+	+	+	-	+	+	+	+	+	-
MESR4	FBgn0034240	BKN25245	-	-	-	-	-	-	-	-	+	-	+	-	-	+	-
Mapmodulin	FBgn0034282	BKN60609	-	-	-	-	-	-	-	-	-	-	-	-	-	-	+
CG10924	FBgn0034356	BKN23432	-	-	-	-	-	-	-	-	+	-	-	-	-	-	-
Jheh2	FBgn0034405	BKN22408	-	-	-	-	-	-	-	-	-	-	-	-	-	+	-
CG7097	FBgn0034421	BKN50511	-	-	-	-	-	-	-	-	+	-	-	-	-	-	-
CG10082	FBgn0034644	BKN50220	-	-	-	-	-	-	-	-	+	-	-	-	-	+	-
CG11474	FBgn0034688	BKN20872	-	-	+	+	+	-	-	-	-	-	-	-	-	-	-
CG3074	FBgn0034709	BKN28093	-	-	-	-	-	-	-	-	-	-	-	-	-	+	-
CG4294	FBgn0034742	BKN23609	+	+	+	+	+	-	-	-	+	+	-	-	-	-	-
CG2852	FBgn0034753	BKN29148	-	-	-	+	+	+	+	-	-	-	-	-	-	-	-
RpL22-like	FBgn0034837	BKN24012	-	-	-	-	-	-	-	-	-	-	-	-	-	-	+
pita	FBgn0034878	BKN24203	-	-	-	-	-	-	-	-	-	-	-	-	-	+	-
CG17658	FBgn0034924	BKN24354	-	-	-	-	-	-	-	-	-	+	+	+	+	-	-
CG16940	FBgn0035111	BKN25902	-	-	-	+	+	+	+	-	-	-	-	-	-	-	-
CG3371	FBgn0035153	BKN24234	-	-	-	-	-	-	-	-	-	-	-	-	-	+	-
CG13933	FBgn0035270	BKN26324	-	-	-	-	-	-	-	-	+	-	-	-	-	-	-
CG12020	FBgn0035273	BKN30785	-	-	-	-	+	-	-	-	-	-	-	-	-	-	-
CG9977	FBgn0035371	BKN27508	+	+	+	+	+	-	-	-	-	+	-	-	-	-	-
CG2162	FBgn0035388	BKN40507	-	-	-	+	+	+	-	-	-	-	-	-	-	-	-
Chd64	FBgn0035499	BKN22263	-	-	-	+	+	+	+	-	+	+	+	+	-	+	-
CG1308	FBgn0035507	BKN25881	-	-	-	-	-	-	-	-	+	+	+	+	-	-	-
CG12493	FBgn0035574&FBgn0035571	BKN31560	-	-	-	-	-	-	-	-	-	-	-	-	-	+	-
Uev1A	FBgn0035601	BKN30298	+	-	-	+	-	-	+	+	-	-	-	-	-	-	-
CG13298	FBgn0035692	BKN22482	-	-	-	-	-	-	-	-	-	-	-	-	-	+	-
CG10077	FBgn0035720	BKN42099	+	+	-	+	+	+	+	+	-	-	-	-	-	-	-
CG14838	FBgn0035799	BKN22699	-	-	-	+	-	-	-	-	-	-	-	-	-	+	-
CG12262	FBgn0052373&FBgn0035811	BKN28356	-	-	-	-	-	-	-	-	-	-	+	-	-	-	-
CG8209	FBgn0035830	BKN25435	-	-	-	-	-	-	-	-	-	-	-	-	-	+	-
CG7185	FBgn0035872	BKN28487	-	-	-	-	-	-	-	-	-	-	-	-	-	+	-
Unr	FBgn0035895	BKN20931	+	+	-	+	+	+	+	+	-	-	-	-	-	-	-
CG6745	FBgn0035901	BKN20132	-	-	-	-	-	-	-	-	-	-	-	-	-	+	-
Tsp66E	FBgn0035936	BKN45190	-	-	-	+	+	-	-	-	-	-	-	-	-	-	-
CG4911	FBgn0035959	BKN23552	-	-	+	+	+	-	-	-	-	-	-	-	-	-	-
CG4476	FBgn0035969	BKN23254	-	-	-	-	-	-	-	-	+	+	+	+	-	-	-
UGP	FBgn0035978	BKN21771	-	-	+	+	+	-	-	-	-	-	-	-	-	-	-
CG6767	FBgn0036030	BKN51301	-	-	-	-	-	-	-	-	-	-	-	-	-	+	-
nudE	FBgn0036059	BKN45056	-	-	-	-	-	-	-	-	+	+	-	+	-	-	-
CG6418	FBgn0036104	BKN45649	-	-	-	-	-	-	-	-	-	+	-	-	-	-	-
CG6327	FBgn0036115	BKN25278	-	-	-	-	-	-	-	-	-	-	-	-	-	+	-
Ufd1-like	FBgn0036136	BKN28134	-	-	-	-	-	-	-	-	-	-	-	-	-	+	-
CG7628	FBgn0036137	BKN20830	-	-	-	-	-	-	-	-	-	-	-	-	-	+	-
chrb	FBgn0036165	BKN45956	+	+	-	+	+	-	-	-	+	-	-	-	-	-	-
CG5946	FBgn0036211	BKN21268	-	-	-	-	-	-	-	-	-	-	-	-	-	+	-
CG5946	FBgn0036212&FBgn0036211	BKN31528	-	-	-	-	-	-	-	-	-	-	-	-	-	+	-
CG5645	FBgn0036254	BKN20703	-	-	-	+	+	+	+	-	-	-	-	-	-	-	-
RhoGAP68F	FBgn0036257	BKN22834	-	-	-	-	-	-	-	-	-	-	-	-	-	+	-
CG10971	FBgn0036309	BKN20593	-	-	+	+	+	-	-	-	-	-	-	-	-	-	-
CG11267	FBgn0036334	BKN28206	-	-	-	-	-	-	-	-	-	+	+	+	-	-	-
flr	FBgn0036357	BKN20179	-	-	+	+	+	+	+	-	+	-	+	-	-	+	-
ssp2	FBgn0036389	BKN27135	+	+	-	+	+	-	-	-	-	-	-	-	-	-	-
CG5114	FBgn0036460	BKN46132	-	-	-	-	-	-	-	-	-	-	-	-	-	+	-
Toll-6	FBgn0036494	BKN50942	+	+	+	+	+	-	-	-	-	-	-	-	-	-	-
CG5235	FBgn0036565	BKN22500	-	-	-	+	+	+	+	+	-	+	+	-	-	-	-
CG16838	FBgn0036574	BKN21251	-	-	-	+	+	-	-	-	-	-	-	-	-	-	-
Smn	FBgn0036641	BKN26152	-	-	-	-	-	-	-	-	-	-	-	-	-	+	-
CG9705	FBgn0036661	BKN28717	-	-	-	-	-	-	-	-	-	-	+	-	-	+	-
Oatp74D	FBgn0036732	BKN23241	-	-	-	-	-	-	-	-	-	-	+	-	-	-	-
CG7271	FBgn0036791	BKN40421	-	-	-	+	+	+	+	-	-	+	+	+	+	-	-
MYPT-75D	FBgn0036801	BKN60075	-	-	+	+	+	-	-	-	-	-	-	-	-	-	-
CG9330	FBgn0036888	BKN22628	-	-	-	-	-	-	-	-	-	-	-	-	-	+	-
schuy	FBgn0036925	BKN24796	-	-	-	-	-	-	-	-	-	-	-	-	-	+	-
CG7433	FBgn0036927	BKN22045	-	-	-	-	-	-	-	-	-	-	+	+	+	-	-
RhoBTB	FBgn0036980	BKN28794	-	-	-	-	-	-	-	-	-	-	-	-	-	+	-
CG5872	FBgn0036991	BKN23277	-	-	-	-	-	-	-	-	-	-	-	-	-	+	-
CG4365	FBgn0037024	BKN28433	-	-	-	-	-	-	-	-	-	-	+	+	+	+	-
CG7202	FBgn0037086	BKN26240	-	-	+	+	+	-	-	-	-	-	-	-	-	-	-
CG7145	FBgn0037138	BKN23022	+	+	-	+	+	-	-	-	-	-	-	-	-	-	-
CG7369	FBgn0037188	BKN23182	-	-	-	+	+	+	+	-	+	-	-	-	-	-	-
Mes2	FBgn0037207	BKN41812	-	-	+	+	-	-	-	-	-	-	-	-	-	-	-
growl	FBgn0037245	BKN23034	-	-	-	+	+	+	+	-	-	-	-	-	-	-	-
CG9809	FBgn0037248	BKN20297	-	-	-	+	+	+	+	+	-	-	-	-	-	-	-
CG14657	FBgn0037282	BKN26174	-	-	-	-	-	-	-	-	-	-	-	-	-	+	-
CG12007	FBgn0037293	BKN21520	-	-	-	+	+	-	-	-	-	-	-	-	-	-	-
Pi4KIIalpha	FBgn0037339	BKN21253	-	-	-	+	+	+	+	-	-	-	-	-	-	-	-
CG2926	FBgn0037344	BKN20789	+	+	-	-	-	-	-	-	-	-	-	-	-	-	-
Rab23	FBgn0037364	BKN20702	-	-	-	-	-	-	-	-	+	-	-	-	-	-	-
CG10979	FBgn0037379	BKN20223	-	-	+	+	+	+	+	-	-	-	-	-	-	-	-
CG10981	FBgn0037384	BKN24516	-	-	+	+	+	-	-	-	-	-	+	+	+	+	-
CG1091	FBgn0037470	BKN27214	-	-	-	-	-	-	-	-	-	-	-	+	-	-	-
CG2656	FBgn0037478	BKN22928	-	-	-	-	-	-	-	-	-	-	-	-	-	+	-
CG1234	FBgn0037489	BKN21426	-	-	-	-	-	-	-	-	-	-	-	-	-	+	-
CG10050	FBgn0037492	BKN21322	-	-	-	-	-	-	-	-	+	-	-	-	-	-	-
CG7878	FBgn0037549	BKN40652	-	-	-	-	-	-	-	-	-	-	-	-	+	+	-
CG8036	FBgn0037607	BKN21147	-	-	-	+	+	-	-	-	-	-	-	-	-	-	-
CG8116	FBgn0037614	BKN31301	-	-	-	+	+	+	+	+	-	-	-	-	-	-	-
CG8223	FBgn0037624	BKN26077	-	-	-	-	-	-	-	-	-	-	-	-	-	+	-
CG9821	FBgn0037636	BKN30926	+	+	+	+	+	-	-	-	-	-	-	-	-	-	-
CG8149	FBgn0037700	BKN24020	-	-	-	-	-	-	-	-	-	-	-	-	-	+	-
CG16817	FBgn0037728	BKN31193	+	+	-	+	+	+	+	+	-	-	-	-	-	-	-
CG8507	FBgn0037756	BKN27439	-	-	-	+	+	+	+	+	-	+	+	+	-	-	-
sle	FBgn0037810	BKN23226	-	+	+	+	+	-	-	-	-	-	-	-	-	-	-
CG12592	FBgn0037811	BKN42440	-	-	-	-	-	-	-	-	-	-	-	-	-	+	-
CG14693	FBgn0037837	BKN31020	-	-	-	-	-	-	-	-	-	-	-	-	-	+	-
CG6693	FBgn0037878	BKN41880	-	-	-	-	-	-	-	-	-	-	-	-	-	+	-
Ranbp9	FBgn0037894	BKN20656	-	-	-	-	-	-	-	-	-	-	-	-	-	+	-
CG6783	FBgn0037913&FBgn0037912	BKN40416	-	-	-	+	+	+	+	+	-	-	-	-	-	-	-
CG14712	FBgn0037924	BKN26385	-	-	-	+	+	-	-	-	-	+	+	-	-	+	-
CG6923	FBgn0037944	BKN21324	-	-	-	-	+	-	-	-	-	-	-	-	-	-	-
Ect3	FBgn0037977&FBgn0037976	BKN22390	-	-	-	-	-	-	-	-	-	-	-	-	-	+	-
CG6225	FBgn0038072	BKN25039	-	-	-	-	-	-	-	-	-	-	-	-	-	+	-
Droj2	FBgn0038145	BKN27834	-	-	-	+	+	+	+	+	-	-	-	-	-	-	-
CG9925	FBgn0038191	BKN25662	-	-	-	-	-	-	-	-	-	+	+	+	+	+	-
CG3509	FBgn0038252	BKN25343	-	-	-	-	-	-	-	-	+	+	+	+	-	+	-
jvl	FBgn0038259	BKN24670	+	+	+	+	+	+	+	-	-	-	-	-	-	-	-
RpS5b	FBgn0038277	BKN30573	-	-	-	-	-	-	-	-	-	-	-	-	-	-	+
CG6934	FBgn0038289	BKN25385	-	-	-	-	-	-	-	-	-	-	-	-	-	+	-
CG10326	FBgn0038453	BKN29154	-	-	-	-	-	-	-	-	-	-	-	-	-	+	-
CG18213	FBgn0038470	BKN25527	-	-	-	-	-	-	-	-	-	-	-	-	-	-	+
kuk	FBgn0038476	BKN29679	-	-	-	-	-	-	-	-	-	-	-	-	-	+	-
CG5292	FBgn0038491	BKN27620	+	+	-	+	+	+	+	-	+	+	-	+	-	-	-
Brf	FBgn0038499	BKN23074	-	-	-	-	-	-	-	-	-	-	-	-	-	+	-
pxt	FBgn0038538	BKN23876	-	-	-	+	+	-	-	-	-	+	+	+	-	-	-
CG7998	FBgn0038587	BKN29040	-	-	-	-	-	-	-	-	+	+	+	+	-	-	-
CG7698	FBgn0038636	BKN20534	-	-	-	-	-	-	-	-	-	-	-	-	-	+	-
CG14299	FBgn0038651	BKN21625	-	-	-	-	-	-	-	-	-	-	-	-	-	+	-
RhoGAP92B	FBgn0038747	BKN45178	-	-	-	-	-	-	-	-	+	-	-	-	-	-	-
CG6937	FBgn0038989	BKN22289	-	-	-	-	-	-	-	-	-	-	-	-	-	+	-
CG4771	FBgn0039018	BKN23895	-	-	-	-	+	-	-	-	-	-	-	-	-	-	-
p53	FBgn0039044	BKN33065	-	-	-	-	-	-	-	-	-	-	-	+	+	+	-
ofs	FBgn0053111&FBgn0039122	BKN45390	+	+	+	+	+	+	+	+	-	-	-	-	-	-	-
RpS19b	FBgn0039129	BKN31007	-	-	-	-	-	-	-	-	-	-	-	-	-	-	+
Miro	FBgn0039140	BKN22255	-	-	-	-	-	-	-	-	+	+	+	-	-	-	-
CG5728	FBgn0039182	BKN22820	-	-	-	-	-	-	-	-	-	-	-	-	-	+	-
CG18528	FBgn0039189	BKN22799	-	-	-	-	-	-	-	-	-	-	-	-	-	+	-
CG13624	FBgn0039209	BKN22460	-	-	-	-	-	-	-	-	-	-	-	-	-	+	-
CG6420	FBgn0039451	BKN27445	-	-	+	+	+	+	+	+	-	-	-	-	-	-	-
CG12877	FBgn0039544	BKN20010	-	-	-	+	+	+	+	+	-	-	-	-	-	-	-
CG4951	FBgn0039563	BKN26048	-	-	-	-	-	-	-	-	-	-	-	-	-	+	-
CG9986	FBgn0039589	BKN21019	-	-	-	-	-	-	-	-	-	+	-	-	-	-	-
CG1951	FBgn0039623	BKN22379	-	-	-	-	+	-	-	-	-	-	-	-	-	-	-
CG14516	FBgn0039640	BKN21849	-	-	-	-	-	-	-	-	-	-	-	+	+	+	-
CG1815	FBgn0039863	BKN28842	-	-	-	-	-	-	-	-	-	-	-	+	-	-	-
lgs	FBgn0039907	BKN25722	-	-	+	+	+	+	+	-	-	+	+	+	-	-	-
CG1970	FBgn0039909	BKN27530	-	-	-	+	+	-	-	-	-	-	-	-	-	-	-
mav	FBgn0039914	BKN23721	-	-	+	+	+	+	+	+	-	-	-	-	-	-	-
MED26	FBgn0039923	BKN21235	-	-	+	+	+	+	+	+	-	-	+	+	+	+	-
raps	FBgn0040080	BKN20298	+	+	+	-	+	-	-	-	-	-	-	-	-	-	-
larp	FBgn0040108	BKN27732	+	+	-	+	+	-	-	-	-	-	-	-	-	-	-
POSH	FBgn0040294	BKN20802	-	-	+	+	+	-	-	-	-	-	-	-	-	-	-
Jafrac1	FBgn0040309	BKN30159	-	-	-	-	-	-	-	-	-	+	+	+	+	-	-
CG11380	FBgn0040359	BKN45475	-	-	-	-	-	-	-	-	-	-	-	+	+	+	-
CG11378	FBgn0040364	BKN23963	-	-	-	-	-	-	-	+	-	-	-	-	-	-	-
CG14545	FBgn0040602	BKN31109	-	-	-	-	-	-	-	-	-	-	-	+	+	+	-
cbt	FBgn0043364	BKN28762	-	-	-	-	-	-	-	-	+	-	-	+	-	-	-
CG12084	FBgn0043458	BKN20447	-	-	-	+	+	+	+	-	+	+	+	+	-	-	-
Pmi	FBgn0044419&FBgn0035635	BKN40319	-	-	+	+	+	-	-	-	-	-	-	-	-	-	-
mRpS5	FBgn0044510	BKN41430	-	-	+	+	+	+	+	+	-	-	-	-	-	-	-
CG11844	FBgn0046214	BKN22969	-	-	-	+	+	-	-	-	-	-	-	-	-	-	-
Tre1	FBgn0046687	BKN22373	-	-	+	+	+	+	+	-	+	+	+	+	+	+	-
skf	FBgn0050021	BKN50268	-	-	-	-	-	-	-	-	-	-	-	-	-	+	-
Tango11	FBgn0050404	BKN30686	-	-	-	-	-	-	-	-	-	-	-	-	-	+	-
nord	FBgn0050418	BKN31263	-	-	-	-	-	-	-	-	-	-	-	-	-	+	-
CG30440	FBgn0050440	BKN21693	-	-	-	+	+	+	+	+	-	-	-	-	-	-	-
CG31368	FBgn0050502&FBgn0033174	BKN45945	-	-	-	-	-	-	-	-	-	-	-	-	-	+	-
stai	FBgn0051641	BKN40970	-	-	-	-	-	-	-	-	-	-	-	-	-	-	+
CG31676	FBgn0051676	BKN26237	-	-	-	-	-	-	-	-	-	-	-	-	-	+	-
CG31998	FBgn0051998	BKN25222	+	+	+	+	+	-	-	-	-	-	-	-	-	-	-
CG32048	FBgn0052048	BKN21341	-	-	-	-	-	-	-	-	-	-	-	-	-	+	-
CG32243	FBgn0052243	BKN24687	-	-	-	-	-	-	-	-	-	+	+	+	+	+	-
CG32473	FBgn0052473	BKN20110	-	-	-	-	-	-	-	-	-	+	+	+	+	-	-
CG32486	FBgn0052486	BKN30743	-	-	-	-	-	-	-	-	-	-	-	-	-	+	-
CG32685	FBgn0052685	BKN23988	-	-	-	-	-	-	-	-	+	-	-	-	-	-	-
CG32756	FBgn0052756	BKN45936	-	-	-	-	-	-	-	-	+	-	-	-	-	-	-
CG33138	FBgn0053138	BKN20817	-	-	+	+	+	-	-	-	-	+	-	+	-	-	-
CG33217	FBgn0053217	BKN32843	-	-	-	-	-	-	-	-	-	-	+	+	-	-	-
CG40006	FBgn0058006	BKN40943	-	-	-	+	+	-	-	-	-	-	-	-	-	-	-
mld	FBgn0083077	BKN33856	-	-	+	+	+	+	+	+	-	+	+	-	-	-	-
CG34104	FBgn0083940	BKN23924	-	-	-	-	-	-	-	-	-	-	-	-	-	+	-
Pde11	FBgn0085370	BKN31595	-	-	-	-	-	-	-	-	-	-	-	-	-	+	-
Ect4	FBgn0085402	BKN20184	-	-	-	-	-	-	-	-	+	-	-	-	-	-	-
Rapgap1	FBgn0085403	BKN24138	+	+	-	+	+	-	-	-	+	+	+	+	-	-	-
Not1	FBgn0085436	BKN25930	-	-	-	-	-	-	-	-	-	-	-	-	-	+	-
Pros25	FBgn0086134	BKN29089	-	-	-	-	-	-	-	-	-	-	-	+	+	-	-
del	FBgn0086251	BKN25470	+	+	-	+	+	+	+	+	-	-	-	-	-	-	-
Sec61alpha	FBgn0086357	BKN45120	-	-	-	-	+	-	-	-	-	-	-	-	-	-	-
rdx	FBgn0086364	BKN27670	-	-	-	+	-	-	+	-	-	+	-	-	-	-	-
sra	FBgn0086370	BKN27660	+	+	+	+	+	-	-	-	+	-	-	-	-	-	-
desat1	FBgn0086687	BKN27747	-	-	-	-	-	-	-	-	-	-	+	+	+	+	-
Hph	FBgn0086689	BKN20440	-	-	-	-	+	-	-	-	-	-	-	-	-	-	-
CG11555	FBgn0086856	BKN30123	-	-	-	-	-	-	-	-	-	-	+	+	-	-	-
egg	FBgn0086908	BKN24543	-	-	-	-	-	-	-	-	-	-	-	-	-	+	-
CG42232	FBgn0250754	BKN29870	-	-	+	+	+	+	+	-	+	+	+	-	+	+	-
26-29-p	FBgn0250848	BKN23835	-	-	-	-	-	-	-	-	-	+	+	+	+	-	-
Hip14	FBgn0259824	BKN28236	+	+	+	+	+	+	+	+	-	+	-	-	-	-	-
asl	FBgn0259895	BKN25788	-	-	-	-	-	-	-	-	-	-	-	-	-	-	+
dUTPase	FBgn0013349	BKN28163	-	-	-	-	-	-	-	-	-	-	-	-	-	-	+
Negative controls
Gene symbol	Target gene ID	BKN ID	FlyFISH, poleplasm, polebud localization, stg 1-3	FlyFISH, posterior localization, stg 1-3	FlyFISH, polecell localization, stg 4-5	FlyFISH, polecell enrichment stg 4-5	FlyFISH, posterior localization, stg 4-5	FlyFISH, polecell localization, stg 6-7	FlyFISH, polecell enrichment stg 6-7	FlyFISH, polecell localization, stg 8-9	BDGP poleplasm localization stg 1-3	BDGP poleplasm or polecell localization stg 4-6	BDGP polecell localization stg 7-8	BDGP polecell or germcell localization stg 9-10	BDGP polecell or germcell localization stg 11-12	BDGP polecell or germcell or gonad localization stg 13-16	Kobayashi gonad EST
CG4250	FBgn0034761	BKN30313	-	-	-	-	-	-	-	-	-	-	-	-	-	-	-
CG11320	FBgn0031837	BKN33136	-	-	-	-	-	-	-	-	-	-	-	-	-	-	-
CG7379	FBgn0038546	BKN22923	-	-	-	-	-	-	-	-	-	-	-	-	-	-	-
CG15035	FBgn0029949	BKN27232	-	-	-	-	-	-	-	-	-	-	-	-	-	-	-
CG7442	FBgn0037140	BKN32539	-	-	-	-	-	-	-	-	-	-	-	-	-	-	-
Clic	FBgn0030529	BKN21655	-	-	-	-	-	-	-	-	-	-	-	-	-	-	-
CG8526	FBgn0037759	BKN32015	-	-	-	-	-	-	-	-	-	-	-	-	-	-	-
sec6	FBgn0034367	BKN22625	-	-	-	-	-	-	-	-	-	-	-	-	-	-	-
CR4575	FBgn0029920	BKN41676	-	-	-	-	-	-	-	-	-	-	-	-	-	-	-
Ance-3	FBgn0032536	BKN26156	-	-	-	-	-	-	-	-	-	-	-	-	-	-	-
CG7990	FBgn0030997	BKN31277	-	-	-	-	-	-	-	-	-	-	-	-	-	-	-
Cnb	FBgn0035295	BKN25671	-	-	-	-	-	-	-	-	-	-	-	-	-	-	-
cwo	FBgn0037813	BKN30145	-	-	-	-	-	-	-	-	-	-	-	-	-	-	-
CG13744	FBgn0033363	BKN28224	-	-	-	-	-	-	-	-	-	-	-	-	-	-	-
RpL8	FBgn0024939	BKN27946	-	-	-	-	-	-	-	-	-	-	-	-	-	-	-
CG15625	FBgn0031644	BKN31936	-	-	-	-	-	-	-	-	-	-	-	-	-	-	-
Skeletor	FBgn0037820	BKN40483	-	-	-	-	-	-	-	-	-	-	-	-	-	-	-
CG3339	FBgn0039510	BKN33561	-	-	-	-	-	-	-	-	-	-	-	-	-	-	-
CG7168	FBgn0038586	BKN28578	-	-	-	-	-	-	-	-	-	-	-	-	-	-	-
CG18186	FBgn0034255	BKN33094	-	-	-	-	-	-	-	-	-	-	-	-	-	-	-
Nup358	FBgn0039302	BKN23171	-	-	-	-	-	-	-	-	-	-	-	-	-	-	-
CG13364	FBgn0026879	BKN29888	-	-	-	-	-	-	-	-	-	-	-	-	-	-	-
gbb	FBgn0024234	BKN27323	-	-	-	-	-	-	-	-	-	-	-	-	-	-	-
AlCR2	FBgn0036789	BKN23050	-	-	-	-	-	-	-	-	-	-	-	-	-	-	-
CG10732	FBgn0036365	BKN23755	-	-	-	-	-	-	-	-	-	-	-	-	-	-	-
axo	FBgn0026729	BKN26532	-	-	-	-	-	-	-	-	-	-	-	-	-	-	-
