# Supplementary material for: Functional Analysis of the Drosophila Embryonic Germ Cell Transcriptome by RNA Interference
Source: PLoS One. 2014 Jun 4;9(6):e98579. doi: 10.1371/journal.pone.0098579 (PMC4045815; doi:10.1371/journal.pone.0098579)
Supplement: Table S2 — Penetrance of the germ cell defects induced by dsRNA injection in the separate experiments. Yellow background indicates positive hits. In experiments 1.1 and 1.2, the Heidelberg2 (BKN) RNAi library was used. In experiment 2.1 and 2.2, dsRNAs targeting other regions of the 48 newly identified genes were used. (XLSX) [file pone.0098579.s003.xlsx]

## Sheet: Munka1
Penetrance of the germ cell defects induced by dsRNA injection
Silenced genes	Experiment	Number of injected embryos	Reduced germ cell number		Gonad compaction defect		Misguided germ cells		Lack of embryonic gonads		Germ cells stay in the midgut primordium		Rudimentary adult gonads
			%	average	%	average	%	average	%	average	%	average	%	average
Injected with buffer	1.1	122	0.819672	1.20836	0	0.4	8.19672	8.06138	2.45902	2.01708	11.4754	4.16119	3.62	1.21
	1.2	95	3.15789		0		4.21053		4.21053		5.26316		0
	1.3	84	2.38095		0		5.95238		0		2.38095		0
	2.1	36	0		2.8		13.89		2.8		5.55556
	2.2	43	0		0		9.3		4.65		2.32558
	2.3	47	0		0		8.5		0		0
	2.4	47	2.1		0		6.38		0		2.12766
ade2	1.1	40	0	0	0	0	32.5	24.3952	15	5.40323	15	18.1855	0	0
	1.2	40	0		0		17.5		2.5		15		0
	2.1	62	0		0		22.5806		1.6129		17.7419		0
	2.2	40	0		0		25		2.5		25		0
Aos1	1.1	40	0	0	0	0	55	28.7103	5	1.25	17.5	11.5547	50	17.9075
	1.2	49	0		0		14.2857		0		8.16327		6.25
	2.1	20	0		0		30		0		5		0
	2.2	45	0		0		15.5556		0		15.5556		15.38
bel	1.1	24	0	3.57143	0	0	12.5	20.2679	41.6667	16.4881	54.1667	30.744	0	0
	1.2	21	14.2857		0		28.5714		14.2857		23.8095		0
	2.1	40	0		0		32.5		5		22.5		0
	2.2	40	0		0		7.5		5		22.5		0
Bsg25D	1.1	77	19.4805	14.5954	0	4.03185	2.5974	4.64328	3.8961	0.974026	3.8961	2.68029	9.43	4.44
	1.2	43	9.30233		13.9535		11.6279		0		4.65116		8.33
	2.1	46	6.52174		2.17391		4.34783		0		2.17391		0
	2.2	39	23.0769		0		0		0		0		0
casp	1.1	32	0	0	0	0	21.875	27.5322	6.25	7.2371	25	22.4008	13.64	6.585
	1.2	42	0		0		23.8095		7.14286		19.0476		7.14
	2.1	36	0		0		44.4444		11.1111		27.7778		0
	2.2	45	0		0		20		4.44444		17.7778		5.56
CG4281	1.1	32	18.75	5.1777	0	0	25	30.7699	21.875	7.42953	3.125	15.2357	15	3.75
	1.2	51	1.96078		0		49.0196		7.84314		17.6471		0
	2.1	45	0		0		31.1111		0		22.2222		0
	2.2	39	0		0		17.9487		0		17.9487		0
CG6751	1.1	30	0	0	0	0	33.3333	27.375	0	0	33.3333	38.0833	0	2.15
	1.2	40	0		0		27.5		0		30		6.45
	2.1	25	0		0		32		0		64		0
	2.2	36	0		0		16.6667		0		25		0
CG8116	1.1	47	0	0	0	0	29.7872	35.6191	0	1.78571	40.4255	37.328	0	3.75
	1.2	35	0		0		25.7143		0		51.4286		0
	2.1	56	0		0		42.8571		7.14286		33.9286		0
	2.2	34	0		0		44.1176		0		23.5294		15
CG9576	1.1	53	0	0.520833	0	0	28.3019	27.1037	3.77358	6.1016	22.6415	26.5368	10.42	3.4975
	1.2	48	2.08333		0		25		4.16667		31.25		3.57
	2.1	35	0		0		31.4286		8.57143		28.5714		0
	2.2	38	0		0		23.6842		7.89474		23.6842		0
CG13298	1.1	40	0	2.69956	0	0	10	22.7566	2.5	4.79167	12.5	15.0066	18.18	9.9025
	1.2	25	4		0		8		0		12		21.43
	2.1	24	4.16667		0		62.5		16.6667		25		0
	2.2	38	2.63158		0		10.5263		0		10.5263		0
CG14438	1.1	43	0	0.675676	0	0	6.97674	11.6674	2.32558	7.39061	13.9535	17.3712	22.58	26.4775
	1.2	42	0		0		7.14286		7.14286		14.2857		75
	2.1	23	0		0		21.7391		17.3913		30.4348		0
	2.2	37	2.7027		0		10.8108		2.7027		10.8108		8.33
CG14545	1.1	35	2.85714	2.61147	0	0	17.1429	22.2043	0	4.28457	22.8571	19.9132	13.04	35.5525
	1.2	38	5.26316		0		28.9474		10.5263		31.5789		37.5
	2.1	43	2.32558		0		34.8837		4.65116		23.2558		25
	2.2	51	0		0		7.84314		1.96078		1.96078		66.67
CG14838	1.1	35	0	0.520833	0	0	37.1429	27.8962	0	0	22.8571	23.916	0	2.49667
	1.2	48	2.08333		0		16.6667		0		8.33333		4.55
	2.1	38	0		0		23.6842		0		39.4737		0
	2.2	44	0		0		34.0909		0		25		2.94
CG17658	1.1	49	0	2.22332	0	0	36.7347	39.0279	4.08163	2.15677	28.5714	23.0261	8.33	4.16667
	1.2	44	4.54545		0		40.9091		4.54545		13.6364		4.17
	2.1	21	0		0		52.381		0		23.8095		0
	2.2	46	4.34783		0		26.087		0		26.087		0
crq	1.1	52	0	0	0	0	25	27.6161	0	0	15.3846	18.3941	11.76	5.5075
	1.2	40	0		0		32.5		0		7.5		3.13
	2.1	23	0		0		34.7826		0		34.7826		0
	2.2	44	0		0		18.1818		0		15.9091		7.14
CycA	1.1	34	0	0.595238	0	0	38.2353	36.8876	8.82353	7.48993	23.5294	20.2516	12.5	3.125
	1.2	9	0		0		55.5556		11.1111		11.1111		0
	2.1	38	0		0		39.4737		5.26316		36.8421		0
	2.2	42	2.38095		0		14.2857		4.7619		9.52381		0
CycB	1.1	20	0	2.27273	0	0	15	25.1153	10	7.11648	10	12.2886	8.33	14.5825
	1.2	11	9.09091		0		18.1818		9.09091		0		50
	2.1	32	0		0		43.75		9.375		15.625		0
	2.2	17	0		0		23.5294		0		23.5294		0
dnc	1.1	54	3.7037	0.925926	0	0	25.9259	17.6849	1.85185	0.462963	12.963	15.5902	17.56	5.9525
	1.2	44	0		0		20.4545		0		11.3636		0
	2.1	39	0		0		7.69231		0		10.2564		6.25
	2.2	36	0		0		16.6667		0		27.7778		0
dsx	1.1	63	0	0	0	0	14.2857	10.7427	3.1746	0.793651	17.4603	17.7276	32.35	16.9075
	1.2	39	0		0		17.9487		0		15.3846		4.17
	2.1	49	0		0		2.04082		0		16.3265		20
	2.2	46	0		0		8.69565		0		21.7391		11.11
eIF5	1.1	40	0	0.757576	0	0	12.5	10.2137	0	0	15	16.1688	11.11	5.78667
	1.2	42	0		0		7.14286		0		23.8095		6.25
	2.1	28	0		0		0		0		10.7143		0
	2.2	33	3.0303		0		21.2121		0		15.1515		0
feo	1.1	34	2.94118	3.67647	0	0	2.94118	2.96968	2.94118	2.96968	0	4.78606	60	57.2233
	1.2	51	11.7647		0		1.96078		1.96078		1.96078		36.67
	2.1	18	0		0		0		0		5.55556		0
	2.2	43	0		0		6.97674		6.97674		11.6279		75
hang	1.1	35	2.85714	1.33929	0	0	40	20.322	5.71429	2.18615	14.2857	13.824	33.33	15
	1.2	40	2.5		0		12.5		0		15		10
	2.1	36	0		0		16.6667		0		13.8889		16.67
	2.2	33	0		0		12.1212		3.0303		12.1212		0
Fs(2)Ket	1.1	53	1.88679	0.471698	0	0	22.6415	18.4748	5.66038	1.41509	13.2075	16.4089	23.53	12.1325
	1.2	46	0		0		19.5652		0		13.0435		25
	2.1	25	0		0		24		0		24		0
	2.2	26	0		0		7.69231		0		15.3846		0
Klp10A	1.1	19	0	0	0	0	63.1579	36.6846	0	1.79426	36.8421	19.998	0	0.8925
	1.2	41	0		0		17.0732		0		17.0732		3.57
	2.1	22	0		0		45.4545		4.54545		18.1818		0
	2.2	38	0		0		21.0526		2.63158		7.89474		0
Klp61F	1.1	37	2.7027	0.675676	0	0	40.5405	30.5324	2.7027	2.43325	10.8108	16.6414	0	0
	1.2	50	0		0		30		4		12		0
	2.1	33	0		0		39.3939		3.0303		24.2424		0
	2.2	41	0		0		12.1951		0		19.5122		0
knrl	1.1	42	2.38095	1.19048	2.38095	1.78571	33.3333	22.4097	11.9048	4.16667	2.38095	15.5154	15.91	13.2625
	1.2	42	2.38095		4.7619		16.6667		4.7619		2.38095		20
	2.1	26	0		0		19.2308		0		30.7692		7.14
	2.2	49	0		0		20.4082		0		26.5306		10
Reph	1.1	63	15.873	5.21825	0	0.520833	28.5714	19.4196	9.52381	4.1369	7.93651	15.1389	0	1.55
	1.2	48	0		2.08333		31.25		4.16667		8.33333		3.57
	2.1	20	5		0		15		0		10		0
	2.2	35	0		0		2.85714		2.85714		34.2857		2.63
mael	1.1	60	1.66667	0.960145	0	1.08696	26.6667	20.0272	8.33333	2.08333	6.66667	8.61866	22.22	5.555
	1.2	23	0		4.34783		21.7391		0		0		0
	2.1	46	2.17391		0		10.8696		0		17.3913		0
	2.2	48	0		0		20.8333		0		10.4167		0
mbc	1.1	65	3.07692	1.02564	0	0.757576	53.8462	57.2821	18.4615	10.5175	18.4615	26.669	0	4.16667
	2.1	25	0		0		68		4		32		0
	2.2	44	0		2.27273		50		9.09091		29.5455		12.5
Men	1.1	46	4.34783	3.51153	0	0	8.69565	10.7253	10.8696	4.10029	15.2174	15.078	8.7	7.4875
	1.2	48	6.25		0		14.5833		2.08333		12.5		15
	2.1	29	3.44828		0		17.2414		3.44828		20.6897		0
	2.2	42	0		0		2.38095		0		11.9048		6.25
neur	1.1	53	1.88679	1.14737	5.66038	10.2487	18.8679	28.7828	7.54717	7.40481	7.54717	13.3541	23.33	7.77667
	1.2	48	0		10.4167		56.25		16.6667		16.6667		0
	2.1	37	2.7027		5.40541		35.1351		5.40541		24.3243		0
	2.2	41	0		19.5122		4.87805		0		4.87805		0
orb	1.1	40	20	9.84161	0	0.675676	10	15.3466	10	2.5	0	5.95165	8.33	2.0825
	1.2	44	6.81818		0		18.1818		0		6.81818		0
	2.1	14	7.14286		0		14.2857		0		14.2857		0
	2.2	37	5.40541		2.7027		18.9189		0		2.7027		0
ovo	1.1	71	23.9437	10.5891	7.04225	5.25263	21.1268	21.8293	19.7183	6.31847	5.6338	9.88067	87.5	46.18
	1.2	35	2.85714		2.85714		22.8571		0		0		22.22
	2.1	30	10		0		10		0		20		25
	2.2	36	5.55556		11.1111		33.3333		5.55556		13.8889		50
pbl	1.1	61	19.6721	8.49657	4.91803	6.52507	16.3934	43.3959	9.83607	26.6088	1.63934	5.7433	0	0
	1.2	28	3.57143		14.2857		39.2857		32.1429		7.14286		0
	2.1	29	6.89655		6.89655		44.8276		41.3793		10.3448		0
	2.2	26	3.84615		0		73.0769		23.0769		3.84615		0
Pglym78	1.1	48	0	1.24386	2.08333	0.520833	25	27.5346	2.08333	1.08902	8.33333	4.64298	14.29	9.0675
	1.2	37	2.7027		0		21.6216		0		2.7027		7.69
	2.1	19	0		0		15.7895		0		5.26316		14.29
	2.2	44	2.27273		0		47.7273		2.27273		2.27273		0
porin	1.1	73	6.84932	2.71233	0	0	28.7671	33.9039	5.47945	4.62379	6.84932	7.96626	8.33	8.3325
	1.2	39	0		0		38.4615		2.5641		2.5641		8.33
	2.1	25	4		0		20		4		16		16.67
	2.2	31	0		0		48.3871		6.45161		6.45161		0
scra	1.1	48	27.0833	13.3837	0	3.22581	8.33333	9.80914	4.16667	1.54167	4.16667	3.54167	0	3.33333
	1.2	50	12		0		10		2		2		0
	2.1	25	8		0		8		0		8		0
	2.2	31	6.45161		12.9032		12.9032		0		0		10
spir	1.1	38	15.7895	4.52876	0	0.510204	13.1579	10.7448	2.63158	0.657895	5.26316	4.73297	14.29	8.2125
	1.2	42	0		0		4.7619		0		0		3.85
	2.1	43	2.32558		0		4.65116		0		11.6279		0
	2.2	49	0		2.04082		20.4082		0		2.04082		14.71
Su(var)2-10	1.1	30	3.33333	2.10098	0	3.65854	3.33333	4.77024	0	2.17391	0	10.6979	40	38.0875
	1.2	41	2.43902		14.6341		4.87805		0		0		40
	2.1	38	2.63158		0		0		0		21.0526		18.18
	2.2	46	0		0		10.8696		8.69565		21.7391		54.17
Su(var)205	1.1	61	40.9836	12.1209	0	0	1.63934	11.5957	1.63934	0.409836	1.63934	5.52202	40.48	24.5425
	1.2	40	7.5		0		5		0		2.5		7.69
	2.1	39	0		0		5.12821		0		10.2564		33.33
	2.2	26	0		0		34.6154		0		7.69231		16.67
SuUR	1.1	54	48.1481	21.2675	0	0.510204	7.40741	9.08387	22.2222	6.92783	1.85185	6.97246	6.67	3.94
	1.2	44	20.4545		0		15.9091		0		0		9.09
	2.1	29	10.3448		0		6.89655		3.44828		13.7931		0
	2.2	49	6.12245		2.04082		6.12245		2.04082		12.2449		0
Thiolase	1.1	60	13.3333	5.40985	10	10.3511	18.3333	15.6625	3.33333	0.833333	6.66667	8.56305	10	4.9325
	1.2	47	6.38298		8.51064		8.51064		0		2.12766		4.17
	2.1	52	1.92308		3.84615		9.61538		0		23.0769		5.56
	2.2	42	0		19.0476		26.1905		0		2.38095		0
zpg	1.1	39	41.0256	21.3867	0	5.11286	28.2051	19.3535	12.8205	3.84615	15.3846	9.49612	13.64	19.2675
	1.2	43	9.30233		11.6279		6.97674		0		4.65116		9.26
	2.1	39	20.5128		0		12.8205		2.5641		17.9487		16.67
	2.2	34	14.7059		8.82353		29.4118		0		0		37.5
pgc	1.1	34	44.1176	30.2625	0	4.79408	0	1.49614	55.8824	36.8385	0	1.19048	64.71	50.3767
	1.2	37	27.027		10.8108		2.7027		18.9189		0		42.31
	2.1	56	19.6429		3.57143		1.78571		35.7143		3.57143		44.11
nos	1.1	43	32.5581	24.9831	6.97674	9.3908	2.32558	3.41495	32.5581	35.0504	4.65116	3.93134	21.05	30.93
	1.2	23	17.3913		8.69565		4.34783		56.5217		0		0
	2.1	56	25		12.5		3.57143		16.0714		7.14286		71.74
mei-P26	1.1	47	40.4255	21.321	0	1.11111	2.12766	5.4031	2.12766	0.70922	2.12766	0.70922	34.29	40.9333
	1.2	49	10.2041		0		4.08163		0		0		47.6
	2.1	60	13.3333		3.33333		10		0		0		40.91
Tre1	1.1	34	2.94118	5.52788	2.94118	3.06373	5.88235	5.2762	58.8235	56.391	58.8235	57.4663	50	38.7233
	1.2	48	10.4167		6.25		8.33333		45.8333		45.8333		4.17
	2.1	62	3.22581		0		1.6129		64.5161		67.7419		62
CG7271	1.1	32	3.125	6.22685	6.25	8.00926	12.5	12.3148	3.125	4.00463	9.375	6.8287	10	6.785
	1.2	45	11.1111		4.44444		2.22222		2.22222		6.66667		3.57
	2.1	45	4.44444		13.3333		22.2222		6.66667		4.44444		0
