# Supplementary material for: Functional Analysis of the Drosophila Embryonic Germ Cell Transcriptome by RNA Interference
Source: PLoS One. 2014 Jun 4;9(6):e98579. doi: 10.1371/journal.pone.0098579 (PMC4045815; doi:10.1371/journal.pone.0098579)
Supplement: Table S3 — Primer sequences used to generate dsRNAs targeting other regions of the identified genes. (XLSX) [file pone.0098579.s004.xlsx]

## Sheet: Sheet1
Primer sequences used to generate dsRNAs targeting other regions of the identified genes
Target gene	FlyBase ID	Annotation symbol	Fw (5'-3')	Rev (5'-3')
ade2	FBgn0000052	CG9127	GCCAAGGACTTTCCGATT	GTTGGCAGTGCAAAGAGC
Aos1	FBgn0029512	CG12276	CCACACATCGGTGGCTAT	GCTGCTGGATGACAAGGA
bel	FBgn0000171	CG9748	CACCAGACCCAACGGATA	CCCGAACATCACATCGTT
Bsg25D	FBgn0000228	CG14025	TGTCTTGTGCGATGGTGA	CGGCAGCTGTTTGAGAAG
casp	FBgn0034068	CG8400	ATGGACTCGCGTCTAGCA	gttatgtgtgccgcagGT
CG13298	FBgn0035692	CG13298	GGTTGCGCTTGTTCATGT	TTGAGGCCAGACAGAGGA
CG14438	FBgn0029899	CG14438	AAATTGGCACGTCATTCG	TGAATCCAGCAGGTCCAC
CG14545	FBgn0040602	CG14545	CCATACATCATGCTGGTCAA	CGGAGCTTGGGCTATGTA
CG14838	FBgn0035799	CG14838	CGGACACCTCGTGTTTGT	ACGCCTCGAGAATTCCAT
CG17658	FBgn0034924	CG17658	GAAACGGAGTGGCAATCA	GAAACGGAGTGGCAATCA
CG4281	FBgn0025626	CG4281	GGTGCCATCTGCATTTGT	TCCAAACGTTTCCACAGC
CG7271	FBgn0036791	CG7271	CAGAGTGCAGCATCACCA	GCGGAAGTGCTTCAGGTA
CG8116	FBgn0037614	CG8116	GAAGCCGAAACACCTGCT	TAGATGAGGCTGGCGTTC
Phf7	FBgn0031091	CG9576	CGCGCATAGGAGACATTC	CGTGGCGAAAAGAAATTG
crq	FBgn0015924	CG4280	GCAAGACGAACGTCGATT	TGGCCATTAATTTGTCCAG
CycA	FBgn0000404	CG5940	GAGGAAATCTATCCCCCAGA	CTTCAGCTTCTCAGGCATGT
CycB	FBgn0000405	CG3510	CGATCTTCTGGAACTTGCTG	ACTTGCTCAATGGAAACCAC
dnc	FBgn0000479	CG32498	CTGCTCATGGAGGAGTTCTT	GCGGTATCATGCTCTGGTAG
dsx	FBgn0000504	CG11094	GTTTGCAGAGCCATCACC	CTGGAATAGCGACACGATG
eIF5	FBgn0030719	CG9177	TTCACCGCCAGAGTTGTT	TGTGAATGGATCGCATGA
feo	FBgn0030241	CG11207	CGGCTTTCGTACAGATCG	GCGAAAAGATCCATGTGC
hang	FBgn0026575	CG32575	AGGAGCAACAGCATGGAA	GTCCACTCCGTGCACATT
Klp10A	FBgn0030268	CG1453	GGAATCGACTGGCTTTCC	GGGCAAGTGCATCACAGT
Klp61F	FBgn0004378	CG9191	GCGTAGTGGCTGTTTTGC	GCATGATGGAGGTGGAGT
knrl	FBgn0001323	CG4761	CAGCCGTTTCTCGAACTG	CACCCGCTCAACAAGAAG
mael	FBgn0016034	CG11254	CAACCCGGAAAGCACATA	CGAATTAAACGCGAGTGC
mbc	FBgn0015513	CG10379	GGTTGGTGGGCAAATTCT	GAATTTGGTGTCGCCGTA
mei-P26	FBgn0026206	CG12218	ACGACAAGCTGATCATCCAT	TCGTGCTGTGACTGGAGTT
Men	FBgn0002719	CG10120	AGGCACAGGTTGGCAATA	CGCTTTGGTCAAAACTGC
nclb	FBgn0263510	CG6751	CAGTCTGGCCAACATCGT	TCATCCACTCGATGCACA
neur	FBgn0002932	CG11988	GACGGGCAGTGAACACAT	CCCTGAATTCCCATCACC
nos	FBgn0002962	CG5637	GTTGGCTCAGTCTGGAAAGA	GAGCAGCAAGTGGTAGTGGT
orb	FBgn0004882	CG10868	GCACACCGCATATGGAAC	TTTTGTGCGATCCAGCTC
ovo	FBgn0003028	CG6824	AGCTTCACCGCATATCCA	GCTTCGGCACGTGATAAT
pbl	FBgn0003041	CG8114	TGCCCACGTAGTTGGACT	ACAGATCGTCGGGATTCA
pgc	FBgn0016053	CG32885	ATGTGCGACTACCAGATGGA	CGGACTCAGGCTCAAGTTT
Pglym78	FBgn0014869	CG1721	AAGACTTGGCGCCTGAA	AGTGTGCGTTCGATGGTC
porin	FBgn0004363	CG6647	GTTCTTGCCATCGACCAG	AACGATGGCCAGGAGTTC
Reph	FBgn0021800	CG3920	CACTGGCCTGGATATGGA	TGACGTTAGCGGCATTTC
scra	FBgn0004243	CG2092	ATCAGCAATGCCAGCAAA	GGCTTGTCCGTGGTTATG
slgA	FBgn0003423	CG1417	AAGGAGCAGCATCGGAGT	TGTGCTCGACCAGCTTCT
spir	FBgn0003475	CG10076	AAGGACGCGAAGGAAGAC	GGCGAACTGGTGGATCA
Su(var)205	FBgn0003607	CG8409	ggcatcgcattgtacttca	TGGGCAAGAAAATCGACA
Su(var)2-10	FBgn0003612	CG8068	AACCGACCAAATGTGGAG	GGTTTTACGCCCTTCGTC
SuUR	FBgn0025355	CG7869	AGATCGCTCGTGTTTGGA	TTTTGGTCGGTCCTGATG
Thiolase	FBgn0025352	CG4581	ATACGTTGAAGGCGGATG	AGCCACCAACACCTACGA
Tre1	FBgn0046687	CG3171	CAGACATGCAGATGGATGAA	GGAGATGCTTAGCGAAATGA
zpg	FBgn0024177	CG10125	GCGGAAGTGGGTCTCTTT	CCCCGGAAAATCGTAACT
