# Supplementary material for: Functional Analysis of the Drosophila Embryonic Germ Cell Transcriptome by RNA Interference
Source: PLoS One. 2014 Jun 4;9(6):e98579. doi: 10.1371/journal.pone.0098579 (PMC4045815; doi:10.1371/journal.pone.0098579)
Supplement: Table S4 — Penetrance of the adult germ cell defects induced by germ line specific expression of shRNAs. (XLSX) [file pone.0098579.s005.xlsx]

## Sheet: Munka1
Penetrance of the adult germ cell defects induced by germ line specific expression of shRNAs
		zygotic effect				maternal effect
Target gene	TRiP genotype	n (females)	penetrance of rudimentary ovaries (%)	n (males)	penetrance of rudimentary testes (%)	n (females)	penetrance of rudimentary ovaries (%)	n (males)	penetrance of rudimentary testes (%)
Aos1	P{TRiP.GL00493}attP2	39	100	28	100	-	-		-
feo	P{TRiP.GL00393}attP2	41	100	27	0	-	-	-	-
Su(var)2-10	P{TRiP.HMS00705}attP2	22	100	11	100	-	-	-	-
Su(var)2-10	P{TRiP.HMS00750}attP2	30	100	25	100	-	-	-	-
hang	P{TRiP.GLV21039}attP2	35	100	27	1.85185	-	-	-	-
Su(var)205	P{TRiP.HMS00278}attP2	31	96.7742	30	0	-	-	-	-
zpg	P{TRiP.GL00447}attP2	35	94.2857	26	100	-	-	-	-
mei-P26	P{TRiP.GL01124}attP40	38	43.4211	18	0	-	-	-	-
CG7271	P{TRiP.GL01250}attP2	34	4.41176	30	0	30	0	21	0
Tre1	P{TRiP.GL01014}attP40	21	2.38095	11	0	30	91.6667	29	89.6552
nos	P{TRiP.HMS00930}attP2	54	1.85185	47	1.06383	45	33.3333	12	0
ovo	P{TRiP.GL00335}attP2	31	1.6129	23	0	30	0	30	0
pgc	P{TRiP.HMS00378}attP2	39	1.28205	16	0	34	4.41176	11	0
CG14545	P{TRiP.GL00470}attP2	31	0	26	0	30	0	30	0
CG17658	P{TRiP.GLV21026}attP2	35	0	30	0	30	0	30	0
dsx	P{TRiP.GLV21010}attP2	32	0	28	0	47	47.8723	28	0
knrl	P{TRiP.HMS01552}attP2	30	0	30	3.33333	30	0	17	0
Men	P{TRiP.HMS01700}attP40	26	0	30	0	28	0	8	6.25
Men	P{TRiP.GL01234}attP2	30	0	17	0	30	0	16	0
ovo	P{TRiP.HMS02462}attP40	30	0	29	0	30	0	30	0
pgc	P{TRiP.HMS00601}attP2	28	0	24	0	30	0	17	0
Thiolase	P{TRiP.HMS01017}attP2	38	0	28	1.78571	30	0	29	0
Tre1	P{TRiP.HMS00599}attP2	30	0	30	0	34	48.5294	26	63.4615
