# Supplementary material for: Functional Analysis of the Drosophila Embryonic Germ Cell Transcriptome by RNA Interference
Source: PLoS One. 2014 Jun 4;9(6):e98579. doi: 10.1371/journal.pone.0098579 (PMC4045815; doi:10.1371/journal.pone.0098579)
Supplement: Table S6 — Gene pairs subjected to co-RNAi. (XLSX) [file pone.0098579.s007.xlsx]

## Sheet: Sheet2
Gene pairs subjected to co-RNAi
Gene_A		Gene_B		Identical domains	Overall sequence similarity	Paralogs
Su(var)3-9	FBgn0003600	Su(var)205	FBgn0003607	+	-	-
neur	FBgn0002932	pum	FBgn0003165	+	-	-
grp	FBgn0011598	ird5	FBgn0024222	+	-	-
Ack-like	FBgn0013955	ird5	FBgn0024222	+	-	-
tor	FBgn0003733	ird5	FBgn0024222	+	-	-
sl	FBgn0003416	mei-P26	FBgn0026206	+	-	-
nos	FBgn0002962	mei-P26	FBgn0026206	+	-	-
RanGAP	FBgn0003346	Su(var)3-9	FBgn0003600	+	-	-
Mcm3	FBgn0024332	Mcm6	FBgn0025815	+	-	-
CycB	FBgn0000405	CycA	FBgn0000404	-	-	+
mor	FBgn0002783	Ssb-c31a	FBgn0015299	-	+	-
shot	FBgn0013733	Ssb-c31a	FBgn0015299	-	+	-
tor	FBgn0003733	grp	FBgn0011598	+	-	-
sl	FBgn0003416	scra	FBgn0004243	+	-	-
grp	FBgn0011598	Ack-like	FBgn0013955	+	-	-
tor	FBgn0003733	Ack-like	FBgn0013955	+	-	-
Rpt6	FBgn0020369	TER94	FBgn0024923	-	+	-
Mcm6	FBgn0025815	Rpn8	FBgn0002787	+	-	-
Mcm3	FBgn0024332	Rpn8	FBgn0002787	+	-	-
Gnf1	FBgn0004913	dhd	FBgn0011761	-	+	-
janA	FBgn0001280	ifc	FBgn0001941	-	+	-
Fs(2)Ket	FBgn0000986	Su(dx)	FBgn0003557	+	-	-
sl	FBgn0003416	Su(dx)	FBgn0003557	+	-	-
scra	FBgn0004243	RhoGAP1A	FBgn0025836	+	-	-
sl	FBgn0003416	RhoGAP1A	FBgn0025836	+	-	-
dm	FBgn0000472	crp	FBgn0001994	+	-	-
ttk	FBgn0003870	gcl	FBgn0005695	+	-	-
nos	FBgn0002962	CG11448	FBgn0024985	+	-	-
grp	FBgn0011598	smi35A	FBgn0016930	+	-	-
Ack-like	FBgn0013955	smi35A	FBgn0016930	+	-	-
tor	FBgn0003733	smi35A	FBgn0016930	+	-	-
cta	FBgn0000384	Galphai	FBgn0001104	-	+	+
Cct5	FBgn0010621	Cctgamma	FBgn0015019	-	+	+
scra	FBgn0004243	RasGAP1	FBgn0004390	+	-	-
sl	FBgn0003416	mbc	FBgn0015513	+	-	-
slgA	FBgn0003423	Sod	FBgn0003462	-	+	-
nrv1	FBgn0015776	Sam-S	FBgn0005278	-	+	-
sl	FBgn0003416	Su(var)2-10	FBgn0003612	+	-	-
scra	FBgn0004243	trio	FBgn0024277	+	-	-
sl	FBgn0003416	trio	FBgn0024277	+	-	-
ttk	FBgn0003870	lola	FBgn0005630	+	+	-
dm	FBgn0000472	Mnt	FBgn0023215	+	-	+
crp	FBgn0001994	Mnt	FBgn0023215	+	-	-
CycA	FBgn0000404	TfIIA-S	FBgn0013347	-	+	-
sl	FBgn0003416	dock	FBgn0010583	+	-	-
bel	FBgn0000171	vas	FBgn0003970	-	+	+
grp	FBgn0011598	Moe	FBgn0011661	+	-	-
tor	FBgn0003733	Moe	FBgn0011661	+	-	-
Su(var)3-9	FBgn0003600	cib	FBgn0026084	-	+	-
lola	FBgn0005630	Pino	FBgn0016926	-	+	-
Prosalpha4	FBgn0004066	Prosalpha5	FBgn0016697	-	+	+
smi35A	FBgn0016930	ird5	FBgn0024222	+	-	-
dco	FBgn0002413	ird5	FBgn0024222	+	-	-
CG11448	FBgn0024985	mei-P26	FBgn0026206	+	-	-
mbc	FBgn0015513	mei-P26	FBgn0026206	+	-	-
Su(var)2-10	FBgn0003612	mei-P26	FBgn0026206	+	-	-
trio	FBgn0024277	mei-P26	FBgn0026206	+	-	-
Mcm5	FBgn0017577	Mcm6	FBgn0025815	+	+	-
dpa	FBgn0015929	Mcm6	FBgn0025815	+	-	-
Pp2B-14D	FBgn0011826	Ssb-c31a	FBgn0015299	-	+	-
dco	FBgn0002413	grp	FBgn0011598	+	-	-
dco	FBgn0002413	Ack-like	FBgn0013955	+	-	-
dco	FBgn0002413	tor	FBgn0003733	+	-	-
Mcm5	FBgn0017577	Rpn8	FBgn0002787	+	-	-
dpa	FBgn0015929	Rpn8	FBgn0002787	+	-	-
Mcm5	FBgn0017577	Mcm3	FBgn0024332	+	-	+
dpa	FBgn0015929	Mcm3	FBgn0024332	+	-	+
Rel	FBgn0014018	bgcn	FBgn0004581	+	-	-
Sod	FBgn0003462	orb	FBgn0004882	-	+	-
RasGAP1	FBgn0004390	sl	FBgn0003416	+	-	-
RasGAP1	FBgn0004390	Su(dx)	FBgn0003557	+	-	-
dl	FBgn0000462	RhoGAP1A	FBgn0025836	+	-	-
RasGAP1	FBgn0004390	RhoGAP1A	FBgn0025836	+	-	-
trio	FBgn0024277	RhoGAP1A	FBgn0025836	+	-	-
lola	FBgn0005630	gcl	FBgn0005695	+	-	-
dco	FBgn0002413	smi35A	FBgn0016930	+	-	-
Khc	FBgn0001308	Klp61F	FBgn0004378	+	-	-
spir	FBgn0003475	Klp61F	FBgn0004378	+	-	-
Khc	FBgn0001308	spir	FBgn0003475	+	-	-
aur	FBgn0000147	lok	FBgn0019686	-	+	-
Su(var)2-10	FBgn0003612	mbc	FBgn0015513	+	-	-
Pp2B-14D	FBgn0011826	PpD3	FBgn0005777	-	-	+
dpa	FBgn0015929	Mcm5	FBgn0017577	+	+	-
Khc	FBgn0001308	Klp67A	FBgn0004379	+	-	-
Klp61F	FBgn0004378	Klp67A	FBgn0004379	+	-	-
spir	FBgn0003475	Klp67A	FBgn0004379	+	-	-
ssx	FBgn0024987	CG2694	FBgn0024991	-	+	-
RasGAP1	FBgn0004390	trio	FBgn0024277	+	-	-
mbc	FBgn0015513	trio	FBgn0024277	+	-	-
Su(var)2-10	FBgn0003612	trio	FBgn0024277	+	-	-
Hsp26	FBgn0001225	Hsp27	FBgn0001226	-	+	+
Su(var)2-10	FBgn0003612	dock	FBgn0010583	+	-	-
Khc	FBgn0001308	pav	FBgn0011692	+	-	-
Klp61F	FBgn0004378	pav	FBgn0011692	+	-	-
spir	FBgn0003475	pav	FBgn0011692	+	-	-
Klp67A	FBgn0004379	pav	FBgn0011692	+	-	-
Sod	FBgn0003462	Cht2	FBgn0022702	-	+	-
dco	FBgn0002413	Moe	FBgn0011661	+	-	-
smid	FBgn0016983	Rpt6	FBgn0020369	-	+	-
Moe	FBgn0011661	ird5	FBgn0024222	+	-	-
dock	FBgn0010583	mei-P26	FBgn0026206	+	-	-
Moe	FBgn0011661	Ack-like	FBgn0013955	+	-	-
smid	FBgn0016983	TER94	FBgn0024923	-	+	-
ovo	FBgn0003028	ttk	FBgn0003870	+	-	-
pav	FBgn0011692	Lis-1	FBgn0015754	+	-	-
Rcc1	FBgn0002638	Rel	FBgn0014018	+	-	-
Moe	FBgn0011661	smi35A	FBgn0016930	+	-	-
dock	FBgn0010583	mbc	FBgn0015513	+	-	-
E(z)	FBgn0000629	Su(var)2-10	FBgn0003612	+	-	-
dock	FBgn0010583	trio	FBgn0024277	+	-	-
ovo	FBgn0003028	lola	FBgn0005630	+	-	-
wee	FBgn0011737	pen	FBgn0015527	+	-	-
Men	FBgn0002719	Men-b	FBgn0029155	-	+	+
mtd	FBgn0013576	CG42788	FBgn0038289	-	+	-
Lis-1	FBgn0015754	CG12084	FBgn0043458	+	-	-
scra	FBgn0004243	CG30440	FBgn0050440	+	-	-
RhoGAP1A	FBgn0025836	CG30440	FBgn0050440	+	-	-
ttk	FBgn0003870	CG1812	FBgn0031119	+	-	-
grp	FBgn0011598	FKBP59	FBgn0029174	+	-	-
Ack-like	FBgn0013955	FKBP59	FBgn0029174	+	-	-
tor	FBgn0003733	FKBP59	FBgn0029174	+	-	-
bel	FBgn0000171	CG8915	FBgn0030833	+	-	-
bel	FBgn0000171	CG7878	FBgn0037549	-	+	-
Ssb-c31a	FBgn0015299	CG14838	FBgn0035799	-	+	-
mei-P26	FBgn0026206	Mkrn1	FBgn0029152	+	-	-
nos	FBgn0002962	Mkrn1	FBgn0029152	+	-	-
ttk	FBgn0003870	hang	FBgn0026575	+	-	-
mei-P26	FBgn0026206	CG6923	FBgn0037944	+	-	-
nos	FBgn0002962	CG6923	FBgn0037944	+	-	-
mei-P26	FBgn0026206	CG6509	FBgn0032363	+	-	-
sl	FBgn0003416	CG6509	FBgn0032363	+	-	-
dnc	FBgn0000479	CG4949	FBgn0030813	-	+	-
mei-P26	FBgn0026206	RhoGAP68F	FBgn0036257	+	-	-
sl	FBgn0003416	RhoGAP68F	FBgn0036257	+	-	-
RhoGAP1A	FBgn0025836	RhoGAP68F	FBgn0036257	+	-	-
ttk	FBgn0003870	rdx	FBgn0086364	+	-	-
RhoGAP1A	FBgn0025836	RhoGAP92B	FBgn0038747	+	-	-
RanGAP	FBgn0003346	CG11267	FBgn0036334	-	+	-
Gapdh1	FBgn0001091	CG11267	FBgn0036334	-	+	-
Mcm6	FBgn0025815	egg	FBgn0086908	+	-	-
Mcm3	FBgn0024332	egg	FBgn0086908	+	-	-
Fs(2)Ket	FBgn0000986	CG4238	FBgn0031384	+	-	-
bel	FBgn0000171	CG4238	FBgn0031384	+	-	-
Su(dx)	FBgn0003557	CG4238	FBgn0031384	+	-	-
pgc	FBgn0016053	CG10924	FBgn0034356	-	+	-
bel	FBgn0000171	CG9253	FBgn0032919	-	+	-
mei-P26	FBgn0026206	POSH	FBgn0040294	+	-	-
sl	FBgn0003416	POSH	FBgn0040294	+	-	-
nos	FBgn0002962	POSH	FBgn0040294	+	-	-
Su(var)3-9	FBgn0003600	CG14693	FBgn0037837	-	+	-
FK506-bp1	FBgn0013269	Toll-6	FBgn0036494	+	-	-
dhd	FBgn0011761	Toll-6	FBgn0036494	+	-	-
tor	FBgn0003733	fabp	FBgn0037913	-	+	-
mei-P26	FBgn0026206	Phf7	FBgn0031091	+	-	-
nos	FBgn0002962	Phf7	FBgn0031091	+	-	-
mei-P26	FBgn0026206	dgrn	FBgn0037384	+	-	-
nos	FBgn0002962	dgrn	FBgn0037384	+	-	-
bel	FBgn0000171	CG6418	FBgn0036104	-	+	-
mei-P26	FBgn0026206	CG13344	FBgn0033884	+	-	-
nos	FBgn0002962	CG13344	FBgn0033884	+	-	-
neur	FBgn0002932	CG7369	FBgn0037188	+	-	-
pum	FBgn0003165	CG7369	FBgn0037188	+	-	-
Mcm6	FBgn0025815	Vap-33-1	FBgn0029687	+	-	-
Cct5	FBgn0010621	Vap-33-1	FBgn0029687	-	+	-
Rpn8	FBgn0002787	Vap-33-1	FBgn0029687	+	-	-
Mcm3	FBgn0024332	Vap-33-1	FBgn0029687	+	-	-
ttk	FBgn0003870	RhoBTB	FBgn0036980	+	-	-
bel	FBgn0000171	CG10077	FBgn0035720	-	+	-
scra	FBgn0004243	metro	FBgn0050021	+	-	-
sl	FBgn0003416	metro	FBgn0050021	+	-	-
RhoGAP1A	FBgn0025836	metro	FBgn0050021	+	-	-
pgc	FBgn0016053	lgs	FBgn0039907	-	+	-
dhd	FBgn0011761	mRpS5	FBgn0044510	+	-	-
Lis-1	FBgn0015754	Mapmodulin	FBgn0034282	+	-	-
mei-P26	FBgn0026206	CSN3	FBgn0027055	+	-	-
sl	FBgn0003416	CSN3	FBgn0027055	+	-	-
dhd	FBgn0011761	CG14657	FBgn0037282	-	+	-
scra	FBgn0004243	Dok	FBgn0029944	+	-	-
sl	FBgn0003416	Dok	FBgn0029944	+	-	-
RhoGAP1A	FBgn0025836	Dok	FBgn0029944	+	-	-
mei-P26	FBgn0026206	CG2926	FBgn0037344	+	-	-
nos	FBgn0002962	CG2926	FBgn0037344	+	-	-
Prosalpha5	FBgn0016697	Prosalpha2	FBgn0086134	-	+	+
FK506-bp1	FBgn0013269	cyp33	FBgn0028382	+	-	-
bel	FBgn0000171	CG11107	FBgn0033160	+	-	-
Tm1	FBgn0003721	CG31917	FBgn0031668	-	+	-
Sod	FBgn0003462	CG42788	FBgn0038289	-	+	-
lola	FBgn0005630	CG42788	FBgn0038289	-	+	-
RasGAP1	FBgn0004390	CG30440	FBgn0050440	+	-	-
trio	FBgn0024277	CG30440	FBgn0050440	+	-	-
gcl	FBgn0005695	CG1812	FBgn0031119	+	-	-
lola	FBgn0005630	CG1812	FBgn0031119	+	-	-
Klc	FBgn0010235	casp	FBgn0034068	+	-	-
smi35A	FBgn0016930	FKBP59	FBgn0029174	+	-	-
dco	FBgn0002413	FKBP59	FBgn0029174	+	-	-
CG11448	FBgn0024985	Mkrn1	FBgn0029152	+	-	-
Cctgamma	FBgn0015019	Tcp-1zeta	FBgn0027329	-	+	-
Cam	FBgn0000253	Miro	FBgn0039140	+	-	-
lola	FBgn0005630	hang	FBgn0026575	+	-	-
TfIIA-S	FBgn0013347	Mdh2	FBgn0038587	-	+	-
CG11448	FBgn0024985	CG6923	FBgn0037944	+	-	-
mbc	FBgn0015513	CG6509	FBgn0032363	+	-	-
Su(var)2-10	FBgn0003612	CG6509	FBgn0032363	+	-	-
trio	FBgn0024277	CG6509	FBgn0032363	+	-	-
dl	FBgn0000462	RhoGAP68F	FBgn0036257	+	-	-
mbc	FBgn0015513	RhoGAP68F	FBgn0036257	+	-	-
Su(var)2-10	FBgn0003612	RhoGAP68F	FBgn0036257	+	-	-
trio	FBgn0024277	RhoGAP68F	FBgn0036257	+	-	-
lola	FBgn0005630	rdx	FBgn0086364	+	-	-
Klc	FBgn0010235	CG8209	FBgn0035830	+	-	-
dl	FBgn0000462	RhoGAP92B	FBgn0038747	+	-	-
lwr	FBgn0010602	RhoGAP92B	FBgn0038747	-	+	-
Mcm5	FBgn0017577	egg	FBgn0086908	+	-	-
dpa	FBgn0015929	egg	FBgn0086908	+	-	-
smt3	FBgn0026170	CG16940	FBgn0035111	-	+	-
smt3	FBgn0026170	CG12391	FBgn0033581	-	+	-
CG11448	FBgn0024985	POSH	FBgn0040294	+	-	-
mbc	FBgn0015513	POSH	FBgn0040294	+	-	-
Su(var)2-10	FBgn0003612	POSH	FBgn0040294	+	-	-
trio	FBgn0024277	POSH	FBgn0040294	+	-	-
PpD3	FBgn0005777	CG8116	FBgn0037614	-	+	-
Cctgamma	FBgn0015019	fabp	FBgn0037913	-	+	-
CG11448	FBgn0024985	Phf7	FBgn0031091	+	-	-
CG11448	FBgn0024985	dgrn	FBgn0037384	+	-	-
CG11448	FBgn0024985	CG13344	FBgn0033884	+	-	-
Mcm5	FBgn0017577	Vap-33-1	FBgn0029687	+	-	-
dpa	FBgn0015929	Vap-33-1	FBgn0029687	+	-	-
gcl	FBgn0005695	RhoBTB	FBgn0036980	+	-	-
lola	FBgn0005630	RhoBTB	FBgn0036980	+	-	-
ebi	FBgn0023444	CG9821	FBgn0037636	-	+	-
lola	FBgn0005630	CG9821	FBgn0037636	-	+	-
RasGAP1	FBgn0004390	metro	FBgn0050021	+	-	-
trio	FBgn0024277	metro	FBgn0050021	+	-	-
dco	FBgn0002413	mRpS5	FBgn0044510	-	+	-
smt3	FBgn0026170	mRpS5	FBgn0044510	-	+	-
CG2694	FBgn0024991	mRpS5	FBgn0044510	-	+	-
trio	FBgn0024277	Unr	FBgn0035895	+	-	-
Ahcy13	FBgn0014455	CG9977	FBgn0035371	-	+	+
yemalpha	FBgn0005596	CG14545	FBgn0040602	-	+	-
mbc	FBgn0015513	CSN3	FBgn0027055	+	-	-
Su(var)2-10	FBgn0003612	CSN3	FBgn0027055	+	-	-
trio	FBgn0024277	CSN3	FBgn0027055	+	-	-
dl	FBgn0000462	Dok	FBgn0029944	+	-	-
RasGAP1	FBgn0004390	Dok	FBgn0029944	+	-	-
trio	FBgn0024277	Dok	FBgn0029944	+	-	-
Khc	FBgn0001308	Klp10A	FBgn0030268	+	-	-
Klp61F	FBgn0004378	Klp10A	FBgn0030268	+	-	-
spir	FBgn0003475	Klp10A	FBgn0030268	+	-	-
Klp67A	FBgn0004379	Klp10A	FBgn0030268	+	-	-
CG11448	FBgn0024985	CG2926	FBgn0037344	+	-	-
Prosalpha4	FBgn0004066	Prosalpha2	FBgn0086134	-	+	+
Su(var)2-10	FBgn0003612	CG8149	FBgn0037700	+	-	-
Moe	FBgn0011661	FKBP59	FBgn0029174	+	-	-
vas	FBgn0003970	CG8915	FBgn0030833	+	-	-
cib	FBgn0026084	CG3509	FBgn0038252	-	+	-
vas	FBgn0003970	CG7878	FBgn0037549	-	+	-
ovo	FBgn0003028	hang	FBgn0026575	+	-	-
pav	FBgn0011692	CG9705	FBgn0036661	-	+	-
dock	FBgn0010583	CG6509	FBgn0032363	+	-	-
dock	FBgn0010583	RhoGAP68F	FBgn0036257	+	-	-
vas	FBgn0003970	CG4238	FBgn0031384	+	-	-
cib	FBgn0026084	stai	FBgn0051641	-	+	-
dock	FBgn0010583	POSH	FBgn0040294	+	-	-
cib	FBgn0026084	CG9330	FBgn0036888	-	+	-
vas	FBgn0003970	CG6418	FBgn0036104	-	+	-
cib	FBgn0026084	CG32473	FBgn0052473	-	+	-
ovo	FBgn0003028	mRpS5	FBgn0044510	-	+	-
dsx	FBgn0000504	hppy	FBgn0034421	-	+	-
dock	FBgn0010583	CSN3	FBgn0027055	+	-	-
pav	FBgn0011692	Klp10A	FBgn0030268	+	-	-
cib	FBgn0026084	CG33217	FBgn0053217	-	+	-
vas	FBgn0003970	CG11107	FBgn0033160	+	-	-
E(z)	FBgn0000629	CG8149	FBgn0037700	+	-	-
cib	FBgn0026084	CG13185	FBgn0033661	-	+	-
Pde11	FBgn0085370	dnc	FBgn0000479	-	-	+
FKBP59	FBgn0029174	shu	FBgn0003401	-	-	+
CG5149	FBgn0031904	mtd	FBgn0013576	-	-	+
egg	FBgn0086908	Rpn8	FBgn0002787	+	-	-
rdx	FBgn0086364	gcl	FBgn0005695	+	-	-
CG16838	FBgn0036574	Gnf1	FBgn0004913	-	-	+
Ect4	FBgn0085402	Su(var)3-9	FBgn0003600	+	-	-
Ect4	FBgn0085402	RanGAP	FBgn0003346	+	-	-
CG1572	FBgn0030309	DLP	FBgn0031820	-	+	-
CG4968	FBgn0032214	CG2852	FBgn0034753	+	-	-
hang	FBgn0026575	Nxt1	FBgn0028411	-	+	-
fu2	FBgn0029173	pita	FBgn0034878	-	+	-
Imp	FBgn0030235	CG7878	FBgn0037549	+	-	-
Mkrn1	FBgn0029152	CG6923	FBgn0037944	+	-	-
casp	FBgn0034068	CG8209	FBgn0035830	+	-	-
Thd1	FBgn0026869	Uev1A	FBgn0035601	-	+	-
CG8915	FBgn0030833	CG4238	FBgn0031384	+	-	-
CG2852	FBgn0034753	CG13298	FBgn0035692	+	-	-
CG4968	FBgn0032214	CG13298	FBgn0035692	+	-	-
CG3509	FBgn0038252	stai	FBgn0051641	-	+	-
Mkrn1	FBgn0029152	POSH	FBgn0040294	+	-	-
CG6923	FBgn0037944	POSH	FBgn0040294	+	-	-
CG2852	FBgn0034753	CG42673	FBgn0052048	+	-	-
CG2852	FBgn0034753	larp	FBgn0040108	+	-	-
CG4968	FBgn0032214	larp	FBgn0040108	+	-	-
CG10462	FBgn0032815	cbt	FBgn0043364	-	+	-
Mkrn1	FBgn0029152	Phf7	FBgn0031091	+	-	-
Mkrn1	FBgn0029152	dgrn	FBgn0037384	+	-	-
Mkrn1	FBgn0029152	CG13344	FBgn0033884	+	-	-
CG1812	FBgn0031119	RhoBTB	FBgn0036980	+	-	-
CG2852	FBgn0034753	CG32486	FBgn0052486	+	-	-
CG4968	FBgn0032214	CG32486	FBgn0052486	+	-	-
Rpn9	FBgn0028691	mRpS5	FBgn0044510	-	+	-
CG13933	FBgn0035270	mRpS5	FBgn0044510	-	+	-
CG1572	FBgn0030309	NAA20	FBgn0031043	-	+	-
Mkrn1	FBgn0029152	CG2926	FBgn0037344	+	-	-
CG8915	FBgn0030833	Ect4	FBgn0085402	+	-	-
CG8915	FBgn0030833	CG11107	FBgn0033160	+	-	-
CG7878	FBgn0037549	CG6693	FBgn0037878	+	-	-
Imp	FBgn0030235	CG6693	FBgn0037878	+	-	-
rdx	FBgn0086364	CG1812	FBgn0031119	+	-	-
CG9336	FBgn0032897	CG31676	FBgn0051676	-	+	-
spoon	FBgn0029764	CG7878	FBgn0037549	+	-	-
spoon	FBgn0029764	Imp	FBgn0030235	+	-	-
CG6509	FBgn0032363	RhoGAP68F	FBgn0036257	+	-	-
RhoGAP68F	FBgn0036257	RhoGAP92B	FBgn0038747	+	-	-
CG6509	FBgn0032363	POSH	FBgn0040294	+	-	-
RhoGAP68F	FBgn0036257	POSH	FBgn0040294	+	-	-
CG9336	FBgn0032897	CG14693	FBgn0037837	-	+	-
CG13298	FBgn0035692	larp	FBgn0040108	+	-	-
CG9253	FBgn0032919	CG6418	FBgn0036104	-	+	-
egg	FBgn0086908	Vap-33-1	FBgn0029687	+	-	-
rdx	FBgn0086364	RhoBTB	FBgn0036980	+	-	-
CG13298	FBgn0035692	CG32486	FBgn0052486	+	-	-
larp	FBgn0040108	CG32486	FBgn0052486	+	-	-
CG9253	FBgn0032919	CG10077	FBgn0035720	-	+	-
CG4365	FBgn0037024	mRpS5	FBgn0044510	-	+	-
CG14693	FBgn0037837	mRpS5	FBgn0044510	-	+	-
CG8116	FBgn0037614	mRpS5	FBgn0044510	-	+	-
CG9336	FBgn0032897	mRpS5	FBgn0044510	-	+	-
Toll-6	FBgn0036494	mRpS5	FBgn0044510	+	-	-
fabp	FBgn0037913	mRpS5	FBgn0044510	-	+	-
sle	FBgn0037810	CG12592	FBgn0037811	-	+	+
CG4238	FBgn0031384	CG11107	FBgn0033160	+	-	-
spoon	FBgn0029764	CG6693	FBgn0037878	+	-	-
Mapmodulin	FBgn0034282	CG12084	FBgn0043458	+	-	-
metro	FBgn0050021	CG30440	FBgn0050440	+	-	-
MED26	FBgn0039923	Jafrac1	FBgn0040309	+	-	-
NHP2	FBgn0029148	FKBP59	FBgn0029174	-	+	-
CG6418	FBgn0036104	CG7878	FBgn0037549	-	+	-
Drp1	FBgn0026479	Pde11	FBgn0085370	+	-	-
Phf7	FBgn0031091	CG6923	FBgn0037944	+	-	-
dgrn	FBgn0037384	CG6923	FBgn0037944	+	-	-
CG13344	FBgn0033884	CG6923	FBgn0037944	+	-	-
CSN3	FBgn0027055	CG6509	FBgn0032363	+	-	-
CSN3	FBgn0027055	RhoGAP68F	FBgn0036257	+	-	-
CG8778	FBgn0033761	CG11267	FBgn0036334	-	+	-
Vap-33-1	FBgn0029687	CG11267	FBgn0036334	-	+	-
Phf7	FBgn0031091	POSH	FBgn0040294	+	-	-
dgrn	FBgn0037384	POSH	FBgn0040294	+	-	-
CG13344	FBgn0033884	POSH	FBgn0040294	+	-	-
CSN3	FBgn0027055	POSH	FBgn0040294	+	-	-
chrb	FBgn0036165	CG8116	FBgn0037614	-	+	-
Phf7	FBgn0031091	dgrn	FBgn0037384	+	-	-
CG13344	FBgn0033884	dgrn	FBgn0037384	+	-	-
CG10077	FBgn0035720	CG6418	FBgn0036104	-	+	+
Phf7	FBgn0031091	CG13344	FBgn0033884	+	-	-
Aats-lys	FBgn0027084	Vap-33-1	FBgn0029687	-	+	-
CG3176	FBgn0029524	CG32473	FBgn0052473	-	+	-
mRpS5	FBgn0044510	CG32473	FBgn0052473	-	+	-
dgrn	FBgn0037384	mRpS5	FBgn0044510	-	+	-
Nup62	FBgn0034118	mRpS5	FBgn0044510	-	+	-
Tao	FBgn0031030	mRpS5	FBgn0044510	-	+	-
hppy	FBgn0034421	mRpS5	FBgn0044510	-	+	-
CG14657	FBgn0037282	mRpS5	FBgn0044510	-	+	-
CG8778	FBgn0033761	CG6543	FBgn0033879	-	+	+
dgrn	FBgn0037384	CG12877	FBgn0039544	-	+	-
Phf7	FBgn0031091	CG2926	FBgn0037344	+	-	-
CG13344	FBgn0033884	CG2926	FBgn0037344	+	-	-
cyp33	FBgn0028382	CG2852	FBgn0034753	-	+	-
Dok	FBgn0029944	CG30440	FBgn0050440	+	-	-
CG2926	FBgn0037344	CG6923	FBgn0037944	+	-	-
Dok	FBgn0029944	RhoGAP68F	FBgn0036257	+	-	-
Dok	FBgn0029944	RhoGAP92B	FBgn0038747	+	-	-
CG2926	FBgn0037344	POSH	FBgn0040294	+	-	-
CG33217	FBgn0053217	MESR4	FBgn0034240	-	-	+
CG2926	FBgn0037344	dgrn	FBgn0037384	+	-	-
CG14516	FBgn0039640	CG32473	FBgn0052473	-	+	+
Dok	FBgn0029944	metro	FBgn0050021	+	-	-
CG2926	FBgn0037344	mRpS5	FBgn0044510	-	+	-
