# Supplementary material for: Functional Analysis of the Drosophila Embryonic Germ Cell Transcriptome by RNA Interference
Source: PLoS One. 2014 Jun 4;9(6):e98579. doi: 10.1371/journal.pone.0098579 (PMC4045815; doi:10.1371/journal.pone.0098579)
Supplement: Table S7 — Dominant genetic interaction of the identified genes with the sensitized genetic background. (XLSX) [file pone.0098579.s008.xlsx]

## Sheet: Munka1
Dominant genetic interaction of the identified genes with the sensitized genetic background
Gene symbol	FlyBase ID	Allele	n	Penetrance of germ cell-less gonads (%)
spir	FBgn0003475	I83	26	96.15
scra	FBgn0261385	03427	25	96
orb	FBgn0004882	CB-0909-3	37	95.95
nos	FBgn0002962	L7	23	86.96
bel	FBgn0263231	neo30	29	70.69
mbc	FBgn0015513	EY01437	35	68.57
casp	FBgn0034068	c04227	31	66.13
CycB	FBgn0000405	2	26	65.38
orb	FBgn0004882	dec	30	65
CG14545	FBgn0040602	MB09376	40	60
Reph	FBgn0021800	CB-5717-3	27	59.26
CG8116	FBgn0037614	KG00606	46	58.7
Men	FBgn0002719	nNC1	30	58.33
pbl	FBgn0003041	5	26	57.69
crq	FBgn0015924	EY14489	23	52.17
scra	FBgn0261385	c01769	36	47.22
mael	FBgn0016034	EY08554	32	46.88
knrl	FBgn0001323	MB05076	30	45
pbl	FBgn0003041	3	37	43.24
casp	FBgn0034068	e00009	34	41.18
CG14838	FBgn0035799	MB04232	44	40.91
CycA	FBgn0000404	H170	43	40.7
feo	FBgn0030241	EA86	49	38.78
dsx	FBgn0000504	d09625	40	37.5
Aos1	FBgn0029512	c06048	33	36.36
spir	FBgn0003475	1	38	35.53
CG7271	FBgn0036791	C255	31	33.87
ade2	FBgn0000052	NP2741	67	33.58
zpg	FBgn0024177	z-5352	26	32.69
Klp61F	FBgn0004378	07012	40	32.5
CG14438	FBgn0029899	d04507	37	32.43
nclb	FBgn0263510	KG03665	45	27.78
pgc	FBgn0016053	EY09338	29	25.86
mbc	FBgn0015513	D11.2	47	25.53
CG13298	FBgn0035694	2094	61	25.41
mael	FBgn0016034	r20	38	25
Su(var)205	FBgn0003607	5	37	22.97
mbc	FBgn0015513	c04167	24	22.92
crq	FBgn0015924	c01936	38	22.37
nos	FBgn0002962	UY4741	47	22.34
zpg	FBgn0024177	z-2533	54	22.22
neur	FBgn0002932	A101	25	22
scra	FBgn0261385	8	36	19.44
Fs(2)Ket	FBgn0262743	c02473	31	19.35
Reph	FBgn0021800	SH0838	58	18.97
feo	FBgn0030241	1	54	18.52
neur	FBgn0002932	1	34	17.65
ade2	FBgn0000052	10	27	16.67
mbc	FBgn0015513	C1	34	16.18
mbc	FBgn0015513	C2	55	15.45
CG4281	FBgn0025626	MB04586	36	15.28
CG13298	FBgn0035692	DG20203	27	14.81
ovo	FBgn0003028	M2	34	14.71
knrl	FBgn0001323	LA00956a	25	14
nclb	FBgn0263510	EY10712	45	13.33
pbl	FBgn0003041	S008320	40	12.5
pbl	FBgn0003041	S054203a	28	12.5
dsx	FBgn0000504	1	37	12.16
dnc	FBgn0000479	1	27	11.11
spir	FBgn0003475	d02631	56	10.71
hang	FBgn0026575	GS1135	44	10.23
CycB	FBgn0000405	KG08886	36	9.72
dnc	FBgn0000479	221b	37	9.46
Fs(2)Ket	FBgn0262743	lto2-1	30	8.33
porin	FBgn0004363	f03616	36	8.33
Reph	FBgn0021800	KG01552	55	8.18
Klp61F	FBgn0004378	f02870	75	8
hang	FBgn0026575	EY22604	51	7.84
Su(var)205	FBgn0003607	c06825	50	6
Fs(2)Ket	FBgn0262743	EY06666	25	6
ovo	FBgn0003028	M1	44	5.68
Fs(2)Ket	FBgn0262743	RX3	27	5.56
CycA	FBgn0000404	C8LR1	38	5.26
SuUR	FBgn0025355	PL00327	31	4.84
Klp10A	FBgn0030268	EY09320	31	4.84
mei-P26	FBgn0026206	1	24	4.17
SuUR	FBgn0025355	ES	27	3.7
Su(var)2-10	FBgn0003612	1	40	2.5
Thiolase	FBgn0025352	k09828	51	1.96
porin	FBgn0004363	k05123	37	1.35
dnc	FBgn0000479	69h9	41	1.22
Tre1	FBgn0046687	NP6119	28	0
CG14438	FBgn0029899	EY10575	28	0
CG14438	FBgn0029899	NP1526	30	0
mei-P26	FBgn0026206	mfs2	30	0
eIF5	FBgn0030719	HP10800	26	0
Phf7	FBgn0031091	f02370	36	0
w (Control)	FBgn0003996	1118	58	10.34
